# Supplementary material for: Genome-wide association studies using multi-models and multi-SNP datasets provide new insights into pasmo resistance in flax
Source: Front Plant Sci. 2023 Oct 25;14:1229457. doi: 10.3389/fpls.2023.1229457 (PMC10634603; doi:10.3389/fpls.2023.1229457)
Supplement: Supplementary file 2 [file Table_1.xlsx]

## Sheet: Supplementary Table 1
Supplementary Table 1 | Descriptive statistics of pasmo severity across five years and the average of five-year pasmo severity.
Statistics	PAS2012	PAS2013	PAS2014	PAS2015	PAS2016	PASmean
Number	445	445	445	420	445	445
Mean	5.21798	5.33034	6.44045	5.8881	6.43146	5.86719
Standard deviation	1.96584	2.09162	2.36418	1.6373	1.55468	1.53946
Median	5	6	7	6	7	6.2
Minimum	1	1	1	1	2	1.8
Maximum	9	9	9	9	9	9
Skewness	0.0131147	-0.188611	-0.589962	-0.614369	-0.622435	-0.611929
Kurtosis	-0.888005	-0.896369	-0.885897	-0.222073	-0.180361	-0.468993
NO. of missing value	0	0	0	25	0	0
Coefficient of variation (%)	37.6744	39.2399	36.7083	27.807	24.173	26.2385
PAS2012, PAS2013, PAS2014, PAS2015, PAS2016, PASmean represent pasmo severity investigated in 2012, 2013, 2014, 2015, 2016 and the average of five-year pasmo severity of pasmo severity.

## Sheet: Supplementary Table 2
Supplementary Table 2 | Summary of all QTNs detected from six phenotypic datasets (PAS2012-PAS2016 and PASmean) and three genotypic datasets (ALL, GB and RGAB) using different methods.
Phenotypic dataset	Genotypic dataset	Chromosome	Position	SNP	QTN	Method	LOD	P value	'-log10(P)'	R2 (%)	Common QTN	Significant in 2012	Significant in 2013	Significant in 2014	Significant in 2015	Significant in 2016	Significant in mean	Tag QTN
PASmean	ALL	1	87423	T/C	Lu1-87423	3VmrMLM	13.2786	5.2944e-15		0.4791	No						No	No
PAS2016	RGAB	1	528178	A/G	Lu1-528178	3VmrMLM	7.571	3.53473e-09		2.2503	No					Yes		No
PASmean	GB	1	531694	A/C	Lu1-531694	mrMLM	3.2393		3.9494	4.7365	Yes						Yes	Yes
PASmean	GB	1	531694	A/C	Lu1-531694	3VmrMLM	12.7455	1.84275e-14		4.7365	Yes						Yes	Yes
PASmean	ALL	1	539751	A/C	Lu1-539751	mrMLM	4.7233		5.508	4.4766	No						Yes	No
PAS2016	GB	1	677552	C/T	Lu1-677552	mrMLM	3.0311		3.7283	4.1946	Yes					Yes		Yes
PAS2016	GB	1	677552	C/T	Lu1-677552	3VmrMLM	8.7281	2.30107e-10		4.1946	Yes					Yes		Yes
PAS2016	ALL	1	708061	A/G	Lu1-708061	3VmrMLM	6.4047	5.61007e-08		4.7226	No					Yes		No
PAS2013	GB	1	1165770	A/G	Lu1-1165770	mrMLM	4.647		5.4284	7.8679	Yes		Yes					Yes
PAS2013	GB	1	1165770	A/G	Lu1-1165770	3VmrMLM	10.2917	5.80758e-12		7.8679	Yes		Yes					Yes
PAS2016	ALL	1	1226904	G/A	Lu1-1226904	3VmrMLM	5.2222	9.39436e-07		2.346	Yes					Yes		Yes
PAS2016	ALL	1	1226904	G/A	Lu1-1226904	mrMLM	4.7141		5.4984	2.346	Yes					Yes		Yes
PAS2016	ALL	1	1340221	T/C	Lu1-1340221	3VmrMLM	9.3551	5.254e-11		0.5602	No					No		No
PAS2016	RGAB	1	2022450	T/A	Lu1-2022450	3VmrMLM	10.4	4.50349e-12		0.0047	Yes					No		No
PAS2016	RGAB	1	2022450	T/A	Lu1-2022450	FarmCPU		9.65987e-06		0.0047	Yes					No		No
PAS2016	RGAB	1	2022450	T/A	Lu1-2022450	mrMLM	5.4491		6.2626	0.0047	Yes					No		No
PASmean	ALL	1	3379537	A/G	Lu1-3379537	3VmrMLM	10.2937	5.78112e-12		3.4781	Yes						Yes	Yes
PASmean	ALL	1	3379537	A/G	Lu1-3379537	mrMLM	3.2669		3.9787	3.4781	Yes						Yes	Yes
PAS2016	GB	1	3420323	G/A	Lu1-3420323	mrMLM	3.2097		3.9181	3.9935	Yes					Yes		Yes
PAS2016	GB	1	3420323	G/A	Lu1-3420323	3VmrMLM	7.4402	4.81714e-09		3.9935	Yes					Yes		Yes
PAS2016	RGAB	1	3420323	G/A	Lu1-3420323	FarmCPU		1.15239e-05		3.9935	No					Yes		No
PAS2013	GB	1	3465321	G/A	Lu1-3465321	mrMLM	4.4411		5.2135	4.9374	Yes		Yes					Yes
PAS2013	GB	1	3465321	G/A	Lu1-3465321	3VmrMLM	8.9389	1.40006e-10		4.9374	Yes		Yes					Yes
PAS2013	GB	1	4424954	T/G	Lu1-4424954	mrMLM	3.6388		4.3717	6.286	Yes		Yes					Yes
PAS2013	GB	1	4424954	T/G	Lu1-4424954	3VmrMLM	7.5962	3.33043e-09		6.286	Yes		Yes					Yes
PAS2015	GB	1	4454262	G/A	Lu1-4454262	3VmrMLM	15.1062	7.3972e-17		1.3163	Yes				Yes			Yes
PAS2015	GB	1	4454262	G/A	Lu1-4454262	mrMLM	3.9335		4.6817	1.3163	Yes				Yes			Yes
PAS2015	ALL	1	4886034	T/C	Lu1-4886034	FarmCPU		1.82682e-08		5.3565	No				Yes			No
PAS2016	GB	1	5312392	A/G	Lu1-5312392	3VmrMLM	15.5187	2.82397e-17		0.6267	Yes					No		No
PAS2016	GB	1	5312392	A/G	Lu1-5312392	mrMLM	6.92		7.7822	0.6267	Yes					No		No
PAS2012	ALL	1	5632073	G/A	Lu1-5632073	3VmrMLM	6.9199	1.65183e-08		3.9411	No	Yes						No
PAS2012	GB	1	5632073	G/A	Lu1-5632073	mrMLM	4.4418		5.2142	3.9411	Yes	Yes						Yes
PAS2012	GB	1	5632073	G/A	Lu1-5632073	3VmrMLM	17.3321	4.11288e-19		3.9411	Yes	Yes						Yes
PAS2014	ALL	1	5999583	G/C	Lu1-5999583	mrMLM	5.4211		6.2335	7.5342	No			Yes				No
PAS2014	GB	1	6313144	G/C	Lu1-6313144	mrMLM	8.0734		8.9673	3.6584	Yes			Yes				Yes
PAS2014	GB	1	6313144	G/C	Lu1-6313144	3VmrMLM	9.2585	6.59622e-11		3.6584	Yes			Yes				Yes
PAS2014	ALL	1	6390054	A/G	Lu1-6390054	3VmrMLM	10.7966	1.7746e-12		8.8323	No			Yes				No
PAS2014	GB	1	7808371	A/G	Lu1-7808371	3VmrMLM	11.5461	3.05961e-13		0.0227	No			No				No
PAS2015	GB	1	8060331	A/C	Lu1-8060331	3VmrMLM	7.8688	1.74827e-09		0.3199	Yes				No			No
PAS2015	GB	1	8060331	A/C	Lu1-8060331	mrMLM	3.5187		4.245	0.3199	Yes				No			No
PASmean	ALL	1	10547654	C/T	Lu1-10547654	3VmrMLM	14.121	7.38684e-16		6.9199	No						Yes	No
PAS2013	ALL	1	17921907	G/A	Lu1-17921907	3VmrMLM	8.2831	6.57154e-10		4.5693	No		Yes					No
PASmean	ALL	1	18558302	T/C	Lu1-18558302	FarmCPU		1.09888e-11		0.8623	No						Yes	No
PAS2014	ALL	1	18741837	T/C	Lu1-18741837	3VmrMLM	10.7206	2.12135e-12		8.953	Yes			Yes				Yes
PAS2014	ALL	1	18741837	T/C	Lu1-18741837	mrMLM	5.9964		6.8293	8.953	Yes			Yes				Yes
PAS2013	ALL	1	19267619	C/A	Lu1-19267619	3VmrMLM	5.6475	3.4026e-07		5.4193	Yes		Yes					Yes
PAS2013	ALL	1	19267619	C/A	Lu1-19267619	mrMLM	4.4322		5.2042	5.4193	Yes		Yes					Yes
PAS2015	RGAB	1	27080147	C/T	Lu1-27080147	3VmrMLM	12.7158	1.97545e-14		1.9506	No				Yes			No
PAS2015	ALL	1	27570791	T/C	Lu1-27570791	mrMLM	3.3654		4.083	1.2481	No				Yes			No
PAS2016	GB	1	27650738	A/G	Lu1-27650738	3VmrMLM	7.0503	1.21245e-08		0.0109	No					No		No
PASmean	RGAB	1	28746045	A/G	Lu1-28746045	3VmrMLM	4.7012	3.27356e-06		1.4187	No						Yes	No
PAS2015	GB	1	28897718	C/G	Lu1-28897718	3VmrMLM	8.2225	7.58312e-10		5.5112	No				Yes			No
PAS2016	GB	1	28918328	G/T	Lu1-28918328	3VmrMLM	4.9374	1.85798e-06		0.0028	No					No		No
PAS2016	ALL	1	28931153	A/G	Lu1-28931153	mrMLM	4.7649		5.5514	0.8424	Yes					Yes		Yes
PAS2016	ALL	1	28931153	A/G	Lu1-28931153	3VmrMLM	11.6244	2.54653e-13		0.8424	Yes					Yes		Yes
PASmean	ALL	2	1672205	T/C	Lu2-1672205	3VmrMLM	6.0148	1.41787e-07		14.1919	No						Yes	No
PAS2013	ALL	2	3265769	A/G	Lu2-3265769	3VmrMLM	18.4271	3.20796e-20		7.7515	No		Yes					No
PASmean	GB	2	3781419	T/C	Lu2-3781419	3VmrMLM	11.111	8.48652e-13		9.4945	No						Yes	No
PASmean	GB	2	3805947	G/C	Lu2-3805947	mrMLM	4.2506		5.0142	7.2037	No						Yes	No
PAS2013	ALL	2	3828713	G/A	Lu2-3828713	3VmrMLM	6.9362	1.58924e-08		9.7394	No		Yes					No
PASmean	ALL	2	4249323	T/C	Lu2-4249323	3VmrMLM	11.2305	6.41297e-13		6.406	No						Yes	No
PAS2016	GB	2	4294164	T/C	Lu2-4294164	3VmrMLM	13.1325	7.45058e-15		1.3028	Yes					Yes		Yes
PAS2016	GB	2	4294164	T/C	Lu2-4294164	mrMLM	4.0578		4.8122	1.3028	Yes					Yes		Yes
PAS2016	ALL	2	4339779	A/C	Lu2-4339779	mrMLM	4.6159		5.396	6.149	No					Yes		No
PAS2015	ALL	2	5734710	A/G	Lu2-5734710	mrMLM	4.3531		5.1215	1.0786	Yes				Yes			Yes
PAS2015	ALL	2	5734710	A/G	Lu2-5734710	3VmrMLM	7.9677	1.38394e-09		1.0786	Yes				Yes			Yes
PAS2012	ALL	2	7234085	C/T	Lu2-7234085	mrMLM	4.3559		5.1244	0.0967	Yes	No						No
PAS2012	ALL	2	7234085	C/T	Lu2-7234085	3VmrMLM	23.5651	2.07053e-25		0.0967	Yes	No						No
PASmean	ALL	2	8840033	C/T	Lu2-8840033	FarmCPU		1.2297e-09		0.2351	No						No	No
PASmean	ALL	2	17236599	G/A	Lu2-17236599	3VmrMLM	9.6797	2.44797e-11		0.4638	No						No	No
PASmean	ALL	2	19340673	A/G	Lu2-19340673	mrMLM	3.7511		4.49	0.3245	No						No	No
PAS2014	ALL	2	19365052	A/G	Lu2-19365052	mrMLM	8.6396		9.5475	0.0118	No			No				No
PAS2014	GB	2	19365052	A/G	Lu2-19365052	3VmrMLM	9.4612	4.09342e-11		0.0118	Yes			No				No
PAS2014	GB	2	19365052	A/G	Lu2-19365052	mrMLM	4.4232		5.1948	0.0118	Yes			No				No
PASmean	GB	2	20929048	A/G	Lu2-20929048	3VmrMLM	9.4527	4.17614e-11		0.2022	Yes						No	No
PASmean	GB	2	20929048	A/G	Lu2-20929048	mrMLM	5.5537		6.371	0.2022	Yes						No	No
PAS2013	ALL	2	21813237	A/G	Lu2-21813237	3VmrMLM	6.9992	1.36877e-08		6.1526	No		Yes					No
PAS2014	ALL	2	23730537	A/T	Lu2-23730537	mrMLM	5.2334		6.0387	1.9235	No			Yes				No
PAS2014	RGAB	2	23730537	A/T	Lu2-23730537	mrMLM	3.2663		3.9781	1.9235	Yes			Yes				Yes
PAS2014	RGAB	2	23730537	A/T	Lu2-23730537	3VmrMLM	8.5623	3.40142e-10		1.9235	Yes			Yes				Yes
PASmean	RGAB	2	23730537	A/T	Lu2-23730537	mrMLM	3.0147		3.7109	0.4968	Yes						No	No
PAS2015	ALL	3	514759	G/A	Lu3-514759	3VmrMLM	8.6877	2.53094e-10		3.0372	Yes				Yes			Yes
PAS2015	ALL	3	514759	G/A	Lu3-514759	mrMLM	6.0816		6.9174	3.0372	Yes				Yes			Yes
PAS2015	GB	3	514759	G/A	Lu3-514759	mrMLM	6.9062		7.768	3.0372	Yes				Yes			Yes
PAS2015	GB	3	514759	G/A	Lu3-514759	3VmrMLM	9.953	1.28744e-11		3.0372	Yes				Yes			Yes
PAS2013	GB	3	674120	C/T	Lu3-674120	mrMLM	5.1029		5.9031	3.3368	Yes		Yes					Yes
PAS2013	GB	3	674120	C/T	Lu3-674120	3VmrMLM	9.9778	1.21438e-11		3.3368	Yes		Yes					Yes
PAS2013	ALL	3	676094	G/A	Lu3-676094	3VmrMLM	6.5361	4.106e-08		3.4101	Yes		Yes					Yes
PAS2013	ALL	3	676094	G/A	Lu3-676094	mrMLM	5.7162		6.5394	3.4101	Yes		Yes					Yes
PAS2015	GB	3	685182	C/T	Lu3-685182	3VmrMLM	4.3498	7.62094e-06		0.3603	Yes				No			No
PAS2015	GB	3	685182	C/T	Lu3-685182	mrMLM	3.7745		4.5146	0.3603	Yes				No			No
PAS2013	RGAB	3	1312062	C/T	Lu3-1312062	3VmrMLM	4.3084	8.41857e-06		0.8227	No		Yes					No
PASmean	GB	3	1661827	A/G	Lu3-1661827	FarmCPU		1.95297e-09		0.0025	No						No	No
PAS2015	ALL	3	1814258	T/C	Lu3-1814258	mrMLM	5.3067		6.1148	0.6244	No				No			No
PAS2015	ALL	3	1952073	T/C	Lu3-1952073	3VmrMLM	12.2771	5.51775e-14		0.268	Yes				No			No
PAS2015	ALL	3	1952073	T/C	Lu3-1952073	mrMLM	6.2994		7.1424	0.268	Yes				No			No
PAS2015	ALL	3	2062227	C/A	Lu3-2062227	3VmrMLM	10.8347	1.62297e-12		11.6321	No				Yes			No
PAS2015	GB	3	2062227	C/A	Lu3-2062227	FarmCPU		9.74824e-08		11.6321	Yes				Yes			Yes
PAS2015	GB	3	2062227	C/A	Lu3-2062227	mrMLM	6.3619		7.2069	11.6321	Yes				Yes			Yes
PAS2015	GB	3	2062227	C/A	Lu3-2062227	3VmrMLM	12.7685	1.74631e-14		11.6321	Yes				Yes			Yes
PAS2014	GB	3	2389482	G/T	Lu3-2389482	mrMLM	3.5409		4.2684	3.2028	No			Yes				No
PAS2012	ALL	3	3685989	T/A	Lu3-3685989	3VmrMLM	6.349	6.40348e-08		1.915	Yes	Yes						Yes
PAS2012	ALL	3	3685989	T/A	Lu3-3685989	mrMLM	4.6689		5.4513	1.915	Yes	Yes						Yes
PAS2012	GB	3	3685989	T/A	Lu3-3685989	3VmrMLM	6.7454	2.4983e-08		1.915	No	Yes						No
PASmean	ALL	3	3693358	C/G	Lu3-3693358	mrMLM	3.8892		4.6352	5.8996	No						Yes	No
PAS2016	ALL	3	4219366	G/A	Lu3-4219366	3VmrMLM	6.46	4.91901e-08		2.1195	Yes					Yes		Yes
PAS2016	ALL	3	4219366	G/A	Lu3-4219366	mrMLM	4.5213		5.2972	2.1195	Yes					Yes		Yes
PASmean	ALL	3	4219366	G/A	Lu3-4219366	3VmrMLM	10.1401	8.29381e-12		1.5975	Yes						Yes	Yes
PAS2013	ALL	3	4341892	G/A	Lu3-4341892	3VmrMLM	20.4773	2.714e-22		12.7203	Yes		Yes					Yes
PAS2013	ALL	3	4341892	G/A	Lu3-4341892	mrMLM	4.7336		5.5187	12.7203	Yes		Yes					Yes
PAS2013	GB	3	4341892	G/A	Lu3-4341892	mrMLM	8.6498		9.5579	12.7203	Yes		Yes					Yes
PAS2013	GB	3	4341892	G/A	Lu3-4341892	3VmrMLM	16.1551	6.39697e-18		12.7203	Yes		Yes					Yes
PAS2015	GB	3	4694633	T/C	Lu3-4694633	mrMLM	3.849		4.593	2.8841	Yes				Yes			Yes
PAS2015	GB	3	4694633	T/C	Lu3-4694633	3VmrMLM	10.0879	9.37498e-12		2.8841	Yes				Yes			Yes
PAS2014	ALL	3	5093990	T/G	Lu3-5093990	3VmrMLM	12.283	5.44261e-14		0.1796	No			No				No
PASmean	ALL	3	6891789	G/T	Lu3-6891789	3VmrMLM	36.415	2.36332e-38		0.0389	No						No	No
PAS2012	RGAB	3	8119964	A/G	Lu3-8119964	3VmrMLM	11.6435	2.43451e-13		1.9232	Yes	Yes						Yes
PAS2015	RGAB	3	8119964	A/G	Lu3-8119964	3VmrMLM	7.7307	2.42329e-09		2.461	Yes				Yes			Yes
PAS2013	ALL	3	14035441	A/T	Lu3-14035441	3VmrMLM	21.2755	4.23961e-23		8.556	Yes		Yes					Yes
PAS2013	ALL	3	14035441	A/T	Lu3-14035441	mrMLM	3.4538		4.1765	8.556	Yes		Yes					Yes
PAS2012	GB	3	17597148	A/G	Lu3-17597148	mrMLM	4.7678		5.5544	10.75	Yes	Yes						Yes
PAS2012	GB	3	17597148	A/G	Lu3-17597148	3VmrMLM	11.9766	1.11547e-13		10.75	Yes	Yes						Yes
PASmean	GB	3	17811882	T/C	Lu3-17811882	3VmrMLM	5.2383	9.04073e-07		0.3974	Yes						No	No
PASmean	GB	3	17811882	T/C	Lu3-17811882	mrMLM	5.835		6.6624	0.3974	Yes						No	No
PAS2014	ALL	3	19480519	A/C	Lu3-19480519	3VmrMLM	15.4578	3.25544e-17		0.1099	No			No				No
PAS2013	ALL	3	23182420	C/A	Lu3-23182420	3VmrMLM	25.4947	2.34282e-27		0.1965	No		No					No
PAS2016	ALL	3	24360319	A/G	Lu3-24360319	FarmCPU		7.00465e-08		5.2614	No					Yes		No
PAS2012	ALL	3	26150522	C/T	Lu3-26150522	3VmrMLM	5.2887	8.01327e-07		11.2649	Yes	Yes						Yes
PAS2012	ALL	3	26150522	C/T	Lu3-26150522	mrMLM	5.2028		6.0069	11.2649	Yes	Yes						Yes
PAS2015	ALL	4	129293	A/G	Lu4-129293	3VmrMLM	9.5246	3.52555e-11		4.8826	Yes				Yes			Yes
PAS2015	ALL	4	129293	A/G	Lu4-129293	mrMLM	3.5348		4.262	4.8826	Yes				Yes			Yes
PAS2012	ALL	4	265209	G/C	Lu4-265209	3VmrMLM	6.8897	1.77453e-08		2.8222	No	Yes						No
PAS2014	ALL	4	634586	A/G	Lu4-634586	3VmrMLM	6.2944	7.29089e-08		0.113	No			No				No
PAS2014	GB	4	634586	A/G	Lu4-634586	3VmrMLM	6.6703	2.98553e-08		0.113	No			No				No
PAS2016	ALL	4	899685	A/G	Lu4-899685	3VmrMLM	8.4885	4.04822e-10		9.0697	Yes					Yes		Yes
PAS2016	ALL	4	899685	A/G	Lu4-899685	mrMLM	7.8321		8.7197	9.0697	Yes					Yes		Yes
PASmean	ALL	4	1148264	A/G	Lu4-1148264	3VmrMLM	11.2666	5.89139e-13		0.1678	No						No	No
PAS2014	ALL	4	1310183	G/A	Lu4-1310183	mrMLM	4.7008		5.4845	8.1601	No			Yes				No
PAS2016	GB	4	3067314	C/T	Lu4-3067314	mrMLM	3.0813		3.7817	0.0114	No					No		No
PAS2015	ALL	4	8238179	G/A	Lu4-8238179	3VmrMLM	7.6695	2.80026e-09		3.3253	Yes				Yes			Yes
PAS2015	ALL	4	8238179	G/A	Lu4-8238179	mrMLM	6.2873		7.1299	3.3253	Yes				Yes			Yes
PAS2013	ALL	4	8250823	A/G	Lu4-8250823	FarmCPU		1.55716e-07		0.9137	No		Yes					No
PAS2014	RGAB	4	11067134	A/C	Lu4-11067134	3VmrMLM	4.1195	1.32781e-05		4.0739	No			Yes				No
PAS2013	GB	4	14146207	A/C	Lu4-14146207	FarmCPU		2.02074e-09		8.1242	Yes		Yes					Yes
PASmean	GB	4	14146207	A/C	Lu4-14146207	FarmCPU		4.61166e-08		13.3044	Yes						Yes	Yes
PAS2015	ALL	4	14227550	T/C	Lu4-14227550	mrMLM	3.2134		3.922	5.7544	No				Yes			No
PAS2012	RGAB	4	14335180	A/G	Lu4-14335180	3VmrMLM	9.0923	9.7543e-11		10.7934	Yes	Yes						Yes
PAS2015	RGAB	4	14335180	A/G	Lu4-14335180	mrMLM	3.3862		4.105	4.9423	Yes				Yes			Yes
PAS2015	RGAB	4	14335180	A/G	Lu4-14335180	3VmrMLM	3.8018	2.86217e-05		4.9423	Yes				Yes			Yes
PAS2014	GB	4	14405719	C/A	Lu4-14405719	mrMLM	6.6232		7.4764	11.6975	No			Yes				No
PAS2012	ALL	4	14437917	C/T	Lu4-14437917	3VmrMLM	6.4683	4.82282e-08		4.5873	No	Yes						No
PAS2014	RGAB	4	14444424	C/G	Lu4-14444424	mrMLM	3.4808		4.205	4.5799	Yes			Yes				Yes
PAS2014	RGAB	4	14444424	C/G	Lu4-14444424	3VmrMLM	7.835	1.8938e-09		4.5799	Yes			Yes				Yes
PAS2016	RGAB	4	14444424	C/G	Lu4-14444424	mrMLM	5.318		6.1266	2.7223	Yes					Yes		Yes
PAS2016	RGAB	4	14444424	C/G	Lu4-14444424	3VmrMLM	12.6011	2.58397e-14		2.7223	Yes					Yes		Yes
PAS2016	GB	4	14541560	A/G	Lu4-14541560	mrMLM	4.3734		5.1427	12.7574	Yes					Yes		Yes
PAS2016	GB	4	14541560	A/G	Lu4-14541560	3VmrMLM	25.5204	2.20706e-27		12.7574	Yes					Yes		Yes
PASmean	ALL	4	14576826	G/A	Lu4-14576826	3VmrMLM	8.6736	2.61617e-10		12.4794	No						Yes	No
PAS2012	RGAB	4	14581096	G/C	Lu4-14581096	mrMLM	6.4551		7.303	6.4973	No	Yes						No
PASmean	RGAB	4	14584434	G/A	Lu4-14584434	3VmrMLM	10.4894	3.65082e-12		9.3179	No						Yes	No
PAS2012	ALL	4	14606361	T/C	Lu4-14606361	3VmrMLM	6.0112	1.43012e-07		5.0007	No	Yes						No
PAS2014	ALL	4	14609236	T/C	Lu4-14609236	GEMMA		9.62327e-08		18.5765	No			Yes				No
PASmean	ALL	4	14671099	C/T	Lu4-14671099	mrMLM	3.4266		4.1477	11.3829	No						Yes	No
PAS2012	ALL	4	14738243	T/G	Lu4-14738243	FarmCPU		3.59503e-08		1.105	Yes	Yes						Yes
PAS2012	ALL	4	14738243	T/G	Lu4-14738243	GEMMA		1.63511e-07		1.105	Yes	Yes						Yes
PAS2012	ALL	4	14738243	T/G	Lu4-14738243	mrMLM	16.1566		17.1955	1.105	Yes	Yes						Yes
PAS2014	ALL	4	14738243	T/G	Lu4-14738243	FarmCPU		1.1376e-07		3.4721	Yes			Yes				Yes
PASmean	ALL	4	14738243	T/G	Lu4-14738243	FarmCPU		4.33349e-14		2.9318	Yes						Yes	Yes
PAS2012	GB	4	14738243	T/G	Lu4-14738243	mrMLM	11.8264		12.7997	1.105	Yes	Yes						Yes
PAS2012	GB	4	14738243	T/G	Lu4-14738243	FarmCPU		1.83874e-08		1.105	Yes	Yes						Yes
PAS2012	GB	4	14738243	T/G	Lu4-14738243	GEMMA		3.64769e-07		1.105	Yes	Yes						Yes
PAS2014	GB	4	14738243	T/G	Lu4-14738243	mrMLM	7.1616		8.0308	3.4721	Yes			Yes				Yes
PASmean	GB	4	14738243	T/G	Lu4-14738243	FarmCPU		6.7447e-10		2.9318	Yes						Yes	Yes
PAS2014	ALL	4	14758081	T/G	Lu4-14758081	mrMLM	7.2804		8.153	9.2414	No			Yes				No
PAS2014	GB	4	14809348	T/C	Lu4-14809348	3VmrMLM	12.3117	5.08798e-14		10.8325	Yes			Yes				Yes
PAS2016	GB	4	14809348	T/C	Lu4-14809348	mrMLM	5.886		6.7151	9.2253	Yes					Yes		Yes
PAS2016	GB	4	14809348	T/C	Lu4-14809348	3VmrMLM	4.6376	3.8144e-06		9.2253	Yes					Yes		Yes
PASmean	GB	4	14850494	C/T	Lu4-14850494	mrMLM	10.2034		11.1459	10.4992	No						Yes	No
PASmean	ALL	4	14962941	A/G	Lu4-14962941	mrMLM	5.8254		6.6524	5.63	No						Yes	No
PAS2014	ALL	4	14990609	T/G	Lu4-14990609	3VmrMLM	8.3466	5.65706e-10		2.3649	No			Yes				No
PAS2014	RGAB	4	15020126	T/G	Lu4-15020126	3VmrMLM	6.1643	9.93559e-08		4.6863	Yes			Yes				Yes
PAS2015	RGAB	4	15020126	T/G	Lu4-15020126	3VmrMLM	7.1409	9.78223e-09		2.16	Yes				Yes			Yes
PAS2016	ALL	4	15134600	A/G	Lu4-15134600	3VmrMLM	23.9929	7.66349e-26		1.5588	No					Yes		No
PASmean	GB	4	15302119	T/C	Lu4-15302119	3VmrMLM	10.0208	1.09764e-11		0.1798	No						No	No
PAS2016	ALL	4	15344171	G/A	Lu4-15344171	mrMLM	3.3355		4.0513	2.7071	No					Yes		No
PAS2015	GB	4	18718602	C/G	Lu4-18718602	FarmCPU		6.01262e-07		0.4411	No				No			No
PAS2016	ALL	4	19185053	T/C	Lu4-19185053	3VmrMLM	9.5181	3.58045e-11		9.6959	Yes					Yes		Yes
PAS2016	ALL	4	19185053	T/C	Lu4-19185053	mrMLM	3.1573		3.8625	9.6959	Yes					Yes		Yes
PASmean	ALL	5	116657	A/G	Lu5-116657	3VmrMLM	14.5182	2.92042e-16		27.3052	No						Yes	No
PAS2013	ALL	5	229918	G/A	Lu5-229918	3VmrMLM	9.7226	2.21322e-11		16.2062	No		Yes					No
PAS2016	GB	5	457029	G/A	Lu5-457029	mrMLM	6.5515		7.4025	12.442	Yes					Yes		Yes
PAS2016	GB	5	457029	G/A	Lu5-457029	3VmrMLM	11.448	3.85044e-13		12.442	Yes					Yes		Yes
PAS2015	ALL	5	469937	C/G	Lu5-469937	3VmrMLM	5.3355	7.16641e-07		2.4679	No				Yes			No
PASmean	GB	5	1554749	C/G	Lu5-1554749	mrMLM	3.9269		4.6748	20.5397	Yes						Yes	Yes
PASmean	GB	5	1554749	C/G	Lu5-1554749	3VmrMLM	4.9666	1.73245e-06		20.5397	Yes						Yes	Yes
PAS2012	RGAB	5	1715943	G/A	Lu5-1715943	mrMLM	3.3921		4.1112	14.2304	Yes	Yes						Yes
PAS2012	RGAB	5	1715943	G/A	Lu5-1715943	3VmrMLM	9.1423	8.67197e-11		14.2304	Yes	Yes						Yes
PASmean	RGAB	5	1715943	G/A	Lu5-1715943	mrMLM	3.7935		4.5346	16.7705	Yes						Yes	Yes
PASmean	RGAB	5	1715943	G/A	Lu5-1715943	3VmrMLM	14.8601	1.31398e-16		16.7705	Yes						Yes	Yes
PAS2014	ALL	5	2300024	A/G	Lu5-2300024	3VmrMLM	10.3457	5.11586e-12		16.0364	No			Yes				No
PAS2016	ALL	5	2976737	T/C	Lu5-2976737	FarmCPU		1.5693e-08		10.311	Yes					Yes		Yes
PAS2016	ALL	5	2976737	T/C	Lu5-2976737	3VmrMLM	8.4012	4.97435e-10		10.311	Yes					Yes		Yes
PAS2016	ALL	5	2976737	T/C	Lu5-2976737	mrMLM	3.2924		4.0057	10.311	Yes					Yes		Yes
PASmean	ALL	5	3670089	C/T	Lu5-3670089	FarmCPU		2.21486e-11		7.1035	No						Yes	No
PAS2012	GB	5	4243322	C/T	Lu5-4243322	3VmrMLM	13.6679	2.13022e-15		4.9416	No	Yes						No
PAS2012	ALL	5	4641823	G/T	Lu5-4641823	3VmrMLM	4.7191	3.13622e-06		3.4647	No	Yes						No
PAS2013	GB	5	4809656	T/A	Lu5-4809656	FarmCPU		6.983e-07		11.8211	No		Yes					No
PAS2012	ALL	5	4848063	G/A	Lu5-4848063	GEMMA		1.20169e-07		28.0028	No	Yes						No
PAS2016	ALL	5	5545967	A/G	Lu5-5545967	mrMLM	6.2758		7.118	9.9125	No					Yes		No
PAS2013	ALL	5	8494317	A/T	Lu5-8494317	FarmCPU		1.5396e-07		8.5612	No		Yes					No
PAS2016	ALL	5	10416948	G/A	Lu5-10416948	3VmrMLM	10.788	1.8108e-12		12.4863	No					Yes		No
PAS2014	RGAB	5	15543693	A/G	Lu5-15543693	FarmCPU		8.48821e-07		13.3419	Yes			Yes				Yes
PAS2014	RGAB	5	15543693	A/G	Lu5-15543693	mrMLM	5.9657		6.7976	13.3419	Yes			Yes				Yes
PAS2014	RGAB	5	15543693	A/G	Lu5-15543693	3VmrMLM	16.4365	3.31895e-18		13.3419	Yes			Yes				Yes
PAS2013	GB	5	16798601	T/G	Lu5-16798601	mrMLM	4.4789		5.253	5.252	Yes		Yes					Yes
PAS2013	GB	5	16798601	T/G	Lu5-16798601	3VmrMLM	8.6737	2.61573e-10		5.252	Yes		Yes					Yes
PAS2013	ALL	5	17034940	T/C	Lu5-17034940	3VmrMLM	17.076	7.47185e-19		12.4513	Yes		Yes					Yes
PAS2013	ALL	5	17034940	T/C	Lu5-17034940	mrMLM	3.2335		3.9433	12.4513	Yes		Yes					Yes
PAS2012	ALL	6	579350	G/C	Lu6-579350	3VmrMLM	7.1318	9.99695e-09		2.7921	No	Yes						No
PAS2014	RGAB	6	2051260	A/G	Lu6-2051260	3VmrMLM	16.64	2.06476e-18		4.314	Yes			Yes				Yes
PASmean	RGAB	6	2051260	A/G	Lu6-2051260	mrMLM	4.6271		5.4077	3.4897	Yes						Yes	Yes
PASmean	RGAB	6	2051260	A/G	Lu6-2051260	3VmrMLM	17.3775	3.7002e-19		3.4897	Yes						Yes	Yes
PAS2014	ALL	6	2762004	G/C	Lu6-2762004	mrMLM	4.3384		5.1061	3.0353	No			Yes				No
PASmean	ALL	6	4393807	A/C	Lu6-4393807	3VmrMLM	15.662	2.02162e-17		15.8997	No						Yes	No
PASmean	GB	6	4393807	A/C	Lu6-4393807	mrMLM	3.4707		4.1943	15.8997	No						Yes	No
PAS2012	GB	6	4541676	T/C	Lu6-4541676	FarmCPU		2.08653e-07		2.9035	No	Yes						No
PAS2013	ALL	6	9154179	A/G	Lu6-9154179	3VmrMLM	9.2091	7.40906e-11		1.3548	No		Yes					No
PAS2015	ALL	6	14211334	T/G	Lu6-14211334	3VmrMLM	8.4721	4.20759e-10		2.4353	No				Yes			No
PAS2014	GB	6	16541985	A/G	Lu6-16541985	mrMLM	4.2405		5.0037	3.5309	Yes			Yes				Yes
PAS2014	GB	6	16541985	A/G	Lu6-16541985	3VmrMLM	19.9887	8.45915e-22		3.5309	Yes			Yes				Yes
PAS2016	GB	6	16679525	G/A	Lu6-16679525	3VmrMLM	5.8219	2.24483e-07		5.8717	No					Yes		No
PAS2013	ALL	6	17054363	G/T	Lu6-17054363	3VmrMLM	7.2978	6.74676e-09		10.4553	No		Yes					No
PAS2013	RGAB	6	17246414	A/G	Lu6-17246414	mrMLM	3.1989		3.9066	1.8084	No		Yes					No
PASmean	ALL	6	17524116	C/T	Lu6-17524116	3VmrMLM	10.2139	6.9727e-12		0.3401	No						No	No
PAS2014	ALL	7	369241	A/C	Lu7-369241	3VmrMLM	9.6714	2.49648e-11		1.1093	No			Yes				No
PAS2014	GB	7	1146338	C/A	Lu7-1146338	3VmrMLM	8.3126	6.12979e-10		2.9598	No			Yes				No
PAS2012	ALL	7	4140257	G/A	Lu7-4140257	3VmrMLM	5.3742	6.53361e-07		2.2724	No	Yes						No
PAS2012	GB	7	4140761	G/A	Lu7-4140761	3VmrMLM	4.3341	7.91368e-06		2.8141	No	Yes						No
PASmean	ALL	7	6941740	C/A	Lu7-6941740	3VmrMLM	5.484	5.02595e-07		0.5085	Yes						No	No
PASmean	ALL	7	6941740	C/A	Lu7-6941740	mrMLM	4.2229		4.9852	0.5085	Yes						No	No
PAS2015	ALL	7	7092763	T/C	Lu7-7092763	3VmrMLM	6.6091	3.4525e-08		1.9952	Yes				Yes			Yes
PAS2015	ALL	7	7092763	T/C	Lu7-7092763	mrMLM	3.4989		4.2241	1.9952	Yes				Yes			Yes
PASmean	ALL	7	8230932	G/A	Lu7-8230932	FarmCPU		8.18291e-08		0.0881	No						No	No
PAS2015	RGAB	7	13939884	G/C	Lu7-13939884	mrMLM	3.1531		3.858	1.9789	Yes				Yes			Yes
PAS2015	RGAB	7	13939884	G/C	Lu7-13939884	3VmrMLM	8.0867	1.04484e-09		1.9789	Yes				Yes			Yes
PASmean	RGAB	7	13939884	G/C	Lu7-13939884	mrMLM	3.8389		4.5823	7.7345	Yes						Yes	Yes
PASmean	RGAB	7	13939884	G/C	Lu7-13939884	3VmrMLM	8.9894	1.24308e-10		7.7345	Yes						Yes	Yes
PAS2012	GB	7	13956108	A/G	Lu7-13956108	3VmrMLM	4.1753	1.16046e-05		10.6063	No	Yes						No
PAS2016	ALL	7	14374618	A/G	Lu7-14374618	FarmCPU		6.07986e-08		1.3501	No					Yes		No
PAS2012	GB	7	15181287	A/T	Lu7-15181287	mrMLM	4.1135		4.8706	0	No	No						No
PAS2013	RGAB	7	16037182	G/A	Lu7-16037182	3VmrMLM	14.2388	5.60895e-16		0.0333	Yes		No					No
PAS2013	RGAB	7	16037182	G/A	Lu7-16037182	mrMLM	3.1912		3.8984	0.0333	Yes		No					No
PAS2012	ALL	7	16044979	C/T	Lu7-16044979	mrMLM	3.6279		4.3602	0.1565	Yes	No						No
PAS2012	ALL	7	16044979	C/T	Lu7-16044979	3VmrMLM	8.8384	1.77415e-10		0.1565	Yes	No						No
PAS2016	ALL	7	17458534	T/C	Lu7-17458534	3VmrMLM	13.1701	6.82352e-15		2.0431	No					Yes		No
PASmean	ALL	7	17459000	C/T	Lu7-17459000	mrMLM	4.0882		4.8441	2.2984	No						Yes	No
PAS2012	GB	7	17884613	A/G	Lu7-17884613	mrMLM	3.6092		4.3405	7.0764	No	Yes						No
PAS2013	ALL	8	2669854	T/C	Lu8-2669854	3VmrMLM	25.0669	6.32545e-27		0.2296	No		No					No
PAS2013	GB	8	3223610	T/C	Lu8-3223610	mrMLM	3.9301		4.6782	5.935	Yes		Yes					Yes
PAS2013	GB	8	3223610	T/C	Lu8-3223610	3VmrMLM	6.6689	2.99555e-08		5.935	Yes		Yes					Yes
PAS2013	GB	8	3429759	C/T	Lu8-3429759	3VmrMLM	11.3923	4.38795e-13		0.452	Yes		No					No
PAS2013	GB	8	3429759	C/T	Lu8-3429759	mrMLM	5.6098		6.4292	0.452	Yes		No					No
PAS2012	ALL	8	13723280	C/G	Lu8-13723280	3VmrMLM	15.6526	2.06637e-17		2.1905	No	Yes						No
PAS2014	GB	8	14104978	C/T	Lu8-14104978	mrMLM	5.2698		6.0765	14.1579	No			Yes				No
PAS2013	ALL	8	14211289	T/C	Lu8-14211289	3VmrMLM	24.215	4.57488e-26		12.25	Yes		Yes					Yes
PAS2013	ALL	8	14211289	T/C	Lu8-14211289	mrMLM	5.8003		6.6264	12.25	Yes		Yes					Yes
PAS2014	ALL	8	15119358	C/T	Lu8-15119358	mrMLM	4.7959		5.5837	0.4163	No			No				No
PAS2012	ALL	8	15517129	T/C	Lu8-15517129	3VmrMLM	5.8607	2.04674e-07		1.621	No	Yes						No
PASmean	ALL	8	15745132	A/G	Lu8-15745132	3VmrMLM	9.9039	1.44477e-11		1.9892	No						Yes	No
PAS2016	ALL	8	15747007	T/A	Lu8-15747007	3VmrMLM	5.6276	3.56759e-07		3.393	No					Yes		No
PAS2016	GB	8	15747007	T/A	Lu8-15747007	FarmCPU		1.54015e-10		3.393	No					Yes		No
PAS2014	ALL	8	15991760	T/C	Lu8-15991760	3VmrMLM	5.4295	5.72522e-07		2.7293	No			Yes				No
PAS2013	GB	8	16169487	A/C	Lu8-16169487	3VmrMLM	10.6662	2.41064e-12		0.2077	Yes		No					No
PAS2013	GB	8	16169487	A/C	Lu8-16169487	mrMLM	5.4728		6.2872	0.2077	Yes		No					No
PAS2014	ALL	8	16646597	T/C	Lu8-16646597	FarmCPU		6.2915e-12		4.6198	No			Yes				No
PASmean	ALL	8	17237505	T/G	Lu8-17237505	3VmrMLM	10.3011	5.68131e-12		2.6463	No						Yes	No
PAS2014	ALL	8	17270785	G/C	Lu8-17270785	3VmrMLM	9.6537	2.6026e-11		2.468	No			Yes				No
PAS2014	GB	8	17271798	A/G	Lu8-17271798	3VmrMLM	26.195	4.60984e-28		1.825	Yes			Yes				Yes
PASmean	GB	8	17271798	A/G	Lu8-17271798	3VmrMLM	16.9698	9.56943e-19		2.4563	Yes						Yes	Yes
PAS2012	GB	8	17555167	C/G	Lu8-17555167	3VmrMLM	8.1897	8.19267e-10		0.3975	Yes	No						No
PAS2012	GB	8	17555167	C/G	Lu8-17555167	mrMLM	3.7569		4.4961	0.3975	Yes	No						No
PAS2012	RGAB	8	17555167	C/G	Lu8-17555167	3VmrMLM	4.9058	2.00402e-06		0.3975	No	No						No
PAS2012	ALL	8	18117693	A/T	Lu8-18117693	3VmrMLM	8.1334	9.35835e-10		0.0079	Yes	No						No
PAS2012	ALL	8	18117693	A/T	Lu8-18117693	mrMLM	7.2799		8.1525	0.0079	Yes	No						No
PAS2013	GB	8	18266233	T/C	Lu8-18266233	3VmrMLM	4.1008	1.38888e-05		2.3821	No		Yes					No
PAS2013	RGAB	8	18266233	T/C	Lu8-18266233	mrMLM	3.5494		4.2774	2.3821	Yes		Yes					Yes
PAS2013	RGAB	8	18266233	T/C	Lu8-18266233	3VmrMLM	3.4231	7.17856e-05		2.3821	Yes		Yes					Yes
PAS2012	RGAB	8	18350813	G/T	Lu8-18350813	mrMLM	3.19		3.8972	0.372	No	No						No
PAS2012	ALL	8	19616739	G/A	Lu8-19616739	3VmrMLM	12.4644	3.55879e-14		2.4114	Yes	Yes						Yes
PAS2012	ALL	8	19616739	G/A	Lu8-19616739	mrMLM	4.494		5.2687	2.4114	Yes	Yes						Yes
PAS2012	GB	8	19616739	G/A	Lu8-19616739	mrMLM	4.9286		5.7218	2.4114	Yes	Yes						Yes
PAS2012	GB	8	19616739	G/A	Lu8-19616739	3VmrMLM	11.8545	1.48487e-13		2.4114	Yes	Yes						Yes
PAS2013	GB	8	19962700	G/C	Lu8-19962700	3VmrMLM	30.2317	3.94855e-32		0.4468	Yes		No					No
PAS2013	GB	8	19962700	G/C	Lu8-19962700	mrMLM	10.9368		11.8937	0.4468	Yes		No					No
PASmean	GB	8	19987324	T/G	Lu8-19987324	FarmCPU		4.02675e-10		3.0379	No						Yes	No
PASmean	GB	8	20000197	C/G	Lu8-20000197	mrMLM	3.9492		4.6982	9.8117	No						Yes	No
PASmean	GB	8	20030216	A/G	Lu8-20030216	3VmrMLM	9.7539	2.05613e-11		9.4018	No						Yes	No
PASmean	ALL	8	20266284	G/C	Lu8-20266284	mrMLM	5.6775		6.4993	7.8949	No						Yes	No
PAS2015	ALL	8	20551882	T/C	Lu8-20551882	3VmrMLM	5.4797	5.0783e-07		2.0851	No				Yes			No
PAS2015	ALL	8	22366130	C/A	Lu8-22366130	3VmrMLM	9.1762	8.0058e-11		0.3298	No				No			No
PAS2013	GB	8	22510704	T/G	Lu8-22510704	FarmCPU		1.54509e-11		0.0168	No		No					No
PASmean	ALL	8	22525597	T/C	Lu8-22525597	mrMLM	3.9936		4.7448	0.2778	No						No	No
PAS2014	GB	8	22525597	T/C	Lu8-22525597	FarmCPU		1.68778e-07		0.1939	Yes			No				No
PASmean	GB	8	22525597	T/C	Lu8-22525597	3VmrMLM	8.4814	4.11636e-10		0.2778	Yes						No	No
PASmean	GB	8	22525597	T/C	Lu8-22525597	mrMLM	4.4617		5.235	0.2778	Yes						No	No
PAS2015	RGAB	8	22527708	G/A	Lu8-22527708	3VmrMLM	6.9185	1.65705e-08		0.093	No				No			No
PASmean	RGAB	8	22528324	C/A	Lu8-22528324	3VmrMLM	8.8116	1.88961e-10		0.6435	No						Yes	No
PAS2014	RGAB	8	23634276	C/T	Lu8-23634276	mrMLM	3.3375		4.0535	0.5419	Yes			Yes				Yes
PAS2014	RGAB	8	23634276	C/T	Lu8-23634276	3VmrMLM	11.7506	1.89437e-13		0.5419	Yes			Yes				Yes
PAS2015	RGAB	8	23634276	C/T	Lu8-23634276	3VmrMLM	6.5472	3.99893e-08		1.507	Yes				No			No
PASmean	RGAB	8	23634276	C/T	Lu8-23634276	3VmrMLM	20.9248	9.58468e-23		0.5416	Yes						No	No
PASmean	RGAB	8	23634276	C/T	Lu8-23634276	FarmCPU		2.94588e-06		0.5416	Yes						No	No
PASmean	RGAB	8	23634276	C/T	Lu8-23634276	mrMLM	4.0902		4.8462	0.5416	Yes						No	No
PAS2013	RGAB	8	23647759	A/G	Lu8-23647759	mrMLM	5.1131		5.9137	8.1118	Yes		Yes					Yes
PAS2013	RGAB	8	23647759	A/G	Lu8-23647759	3VmrMLM	8.7676	2.09626e-10		8.1118	Yes		Yes					Yes
PAS2014	ALL	9	374798	A/G	Lu9-374798	3VmrMLM	10.6858	2.30181e-12		0.002	No			No				No
PAS2014	GB	9	374798	A/G	Lu9-374798	3VmrMLM	8.3172	6.06348e-10		0.002	Yes			No				No
PASmean	GB	9	374798	A/G	Lu9-374798	3VmrMLM	11.3006	5.44017e-13		0.0091	Yes						No	No
PASmean	ALL	9	560117	A/C	Lu9-560117	mrMLM	3.0909		3.7919	0.7186	No						Yes	No
PAS2014	GB	9	560117	A/C	Lu9-560117	mrMLM	3.7891		4.53	0.3343	No			No				No
PAS2012	RGAB	9	920119	G/A	Lu9-920119	3VmrMLM	6.6541	3.10295e-08		14.9703	No	Yes						No
PASmean	RGAB	9	1106034	A/G	Lu9-1106034	mrMLM	3.6605		4.3946	5.4016	Yes						Yes	Yes
PASmean	RGAB	9	1106034	A/G	Lu9-1106034	3VmrMLM	21.2569	4.42701e-23		5.4016	Yes						Yes	Yes
PAS2014	ALL	9	1217851	A/G	Lu9-1217851	3VmrMLM	8.1454	9.09616e-10		0.001	No			No				No
PAS2013	ALL	9	1260875	A/C	Lu9-1260875	mrMLM	3.2103		3.9187	0.0169	No		No					No
PAS2013	GB	9	1260875	A/C	Lu9-1260875	3VmrMLM	6.6429	3.18631e-08		0.0169	Yes		No					No
PAS2013	GB	9	1260875	A/C	Lu9-1260875	mrMLM	4.4052		5.1759	0.0169	Yes		No					No
PASmean	GB	9	3300652	T/A	Lu9-3300652	mrMLM	3.2381		3.9482	1.9085	No						Yes	No
PASmean	GB	9	4135470	A/C	Lu9-4135470	3VmrMLM	6.45	5.03707e-08		15.4507	Yes						Yes	Yes
PASmean	GB	9	4135470	A/C	Lu9-4135470	mrMLM	4.0894		4.8453	15.4507	Yes						Yes	Yes
PAS2014	ALL	9	4333365	A/C	Lu9-4333365	FarmCPU		1.91871e-07		5.777	Yes			Yes				Yes
PAS2014	ALL	9	4333365	A/C	Lu9-4333365	mrMLM	11.6909		12.6618	5.777	Yes			Yes				Yes
PASmean	ALL	9	4333365	A/C	Lu9-4333365	GEMMA		1.78167e-08		10.0024	Yes						Yes	Yes
PASmean	ALL	9	4333365	A/C	Lu9-4333365	mrMLM	15.1735		16.1992	10.0024	Yes						Yes	Yes
PASmean	ALL	9	5136289	A/C	Lu9-5136289	3VmrMLM	9.0267	1.13831e-10		0.5123	No						No	No
PAS2012	ALL	9	5202955	A/G	Lu9-5202955	3VmrMLM	9.1758	8.01318e-11		0.3722	Yes	No						No
PASmean	ALL	9	5202955	A/G	Lu9-5202955	3VmrMLM	29.8331	9.95085e-32		0.0003	Yes						No	No
PAS2012	ALL	9	6326916	T/C	Lu9-6326916	3VmrMLM	8.7558	2.15538e-10		0.4766	No	No						No
PAS2012	ALL	9	8776093	C/T	Lu9-8776093	3VmrMLM	7.5667	3.57102e-09		2.5212	No	Yes						No
PAS2013	ALL	9	12304031	G/A	Lu9-12304031	3VmrMLM	9.2369	6.93981e-11		0.1785	Yes		No					No
PAS2013	ALL	9	12304031	G/A	Lu9-12304031	mrMLM	5.8652		6.6936	0.1785	Yes		No					No
PAS2014	ALL	9	15527375	A/G	Lu9-15527375	3VmrMLM	11.7836	1.75322e-13		0.6774	No			No				No
PASmean	ALL	9	16368770	C/A	Lu9-16368770	3VmrMLM	18.0505	7.71289e-20		1.1624	No						Yes	No
PAS2014	ALL	9	17121993	C/T	Lu9-17121993	3VmrMLM	7.1868	8.77493e-09		1.0416	No			Yes				No
PAS2014	GB	9	17289056	G/A	Lu9-17289056	mrMLM	6.5921		7.4443	10.5723	Yes			Yes				Yes
PASmean	GB	9	17289056	G/A	Lu9-17289056	mrMLM	3.5358		4.263	7.0149	Yes						Yes	Yes
PAS2016	GB	9	17988300	C/A	Lu9-17988300	mrMLM	4.734		5.5191	6.8783	Yes					Yes		Yes
PAS2016	GB	9	17988300	C/A	Lu9-17988300	3VmrMLM	12.8743	1.36348e-14		6.8783	Yes					Yes		Yes
PAS2013	ALL	9	18015682	G/T	Lu9-18015682	3VmrMLM	6.2059	8.99994e-08		7.0127	Yes		Yes					Yes
PAS2013	ALL	9	18015682	G/T	Lu9-18015682	mrMLM	3.5014		4.2267	7.0127	Yes		Yes					Yes
PAS2014	ALL	9	18872654	T/C	Lu9-18872654	3VmrMLM	8.9453	1.37904e-10		0.1344	No			No				No
PAS2014	GB	9	18872654	T/C	Lu9-18872654	3VmrMLM	8.3375	5.78105e-10		0.1344	No			No				No
PASmean	GB	9	18918856	T/C	Lu9-18918856	3VmrMLM	6.9317	1.606e-08		0.8805	No						Yes	No
PAS2015	ALL	9	19267221	T/C	Lu9-19267221	3VmrMLM	6.3507	6.37797e-08		2.3316	Yes				Yes			Yes
PAS2015	ALL	9	19267221	T/C	Lu9-19267221	mrMLM	5.0302		5.8275	2.3316	Yes				Yes			Yes
PAS2013	ALL	9	19995078	T/G	Lu9-19995078	FarmCPU		5.6936e-08		1.543	No		Yes					No
PASmean	ALL	9	19998747	A/G	Lu9-19998747	3VmrMLM	3.4388	6.90931e-05		6.5853	Yes						Yes	Yes
PASmean	ALL	9	19998747	A/G	Lu9-19998747	mrMLM	3.4355		4.1571	6.5853	Yes						Yes	Yes
PAS2013	ALL	9	20028079	G/A	Lu9-20028079	3VmrMLM	6.2503	8.09692e-08		0	No		No					No
PAS2014	ALL	9	20348210	G/A	Lu9-20348210	FarmCPU		2.32034e-08		0.2573	No			No				No
PAS2013	ALL	9	20353443	C/T	Lu9-20353443	3VmrMLM	4.5606	4.58874e-06		0.0001	No		No					No
PAS2014	GB	9	20433963	A/G	Lu9-20433963	3VmrMLM	5.4223	5.82358e-07		1.5032	No			Yes				No
PAS2015	ALL	10	636202	A/G	Lu10-636202	3VmrMLM	8.4826	4.10453e-10		0.2826	No				No			No
PAS2016	ALL	10	672990	G/A	Lu10-672990	3VmrMLM	9.2224	7.18139e-11		0.1731	Yes					No		No
PAS2016	ALL	10	672990	G/A	Lu10-672990	mrMLM	3.6072		4.3384	0.1731	Yes					No		No
PAS2013	ALL	10	1320454	C/T	Lu10-1320454	3VmrMLM	9.4703	4.00682e-11		7.7195	No		Yes					No
PAS2015	ALL	10	1694423	T/C	Lu10-1694423	mrMLM	3.7352		4.4732	3.219	No				Yes			No
PAS2014	GB	10	5685820	A/G	Lu10-5685820	mrMLM	4.4697		5.2433	6.1529	No			Yes				No
PAS2014	ALL	10	5704177	C/T	Lu10-5704177	3VmrMLM	14.3491	4.33466e-16		8.9608	Yes			Yes				Yes
PAS2014	ALL	10	5704177	C/T	Lu10-5704177	mrMLM	3.7876		4.5284	8.9608	Yes			Yes				Yes
PAS2014	ALL	10	5746633	A/G	Lu10-5746633	FarmCPU		7.2591e-09		9.7418	Yes			Yes				Yes
PASmean	ALL	10	5746633	A/G	Lu10-5746633	FarmCPU		1.4168e-08		12.1148	Yes						Yes	Yes
PASmean	ALL	10	5757355	G/T	Lu10-5757355	3VmrMLM	5.508	4.7456e-07		11.9065	Yes						Yes	Yes
PASmean	ALL	10	5757355	G/T	Lu10-5757355	mrMLM	4.3518		5.1201	11.9065	Yes						Yes	Yes
PAS2012	ALL	10	5961909	C/A	Lu10-5961909	3VmrMLM	8.3147	6.10021e-10		17.6767	No	Yes						No
PAS2013	ALL	10	6826542	A/G	Lu10-6826542	FarmCPU		1.68996e-08		1.6889	No		Yes					No
PAS2015	ALL	10	6867825	A/G	Lu10-6867825	FarmCPU		3.35768e-11		1.8262	No				Yes			No
PAS2015	ALL	10	7055014	A/G	Lu10-7055014	3VmrMLM	8.5701	3.33957e-10		1.3391	No				Yes			No
PASmean	ALL	10	7079892	A/T	Lu10-7079892	3VmrMLM	14.7049	1.88803e-16		6.3161	No						Yes	No
PAS2014	GB	10	7760414	A/T	Lu10-7760414	3VmrMLM	25.5511	2.0553e-27		4.3254	No			Yes				No
PAS2014	GB	10	10325492	T/C	Lu10-10325492	3VmrMLM	5.1088	1.23233e-06		6.2642	No			Yes				No
PAS2014	RGAB	10	11256857	A/C	Lu10-11256857	mrMLM	5.1397		5.9414	9.6839	Yes			Yes				Yes
PAS2014	RGAB	10	11256857	A/C	Lu10-11256857	3VmrMLM	7.0182	1.30848e-08		9.6839	Yes			Yes				Yes
PASmean	RGAB	10	11256857	A/C	Lu10-11256857	3VmrMLM	7.3939	5.37451e-09		10.0713	Yes						Yes	Yes
PAS2014	ALL	10	11372116	T/G	Lu10-11372116	3VmrMLM	15.1784	6.25047e-17		14.5621	No			Yes				No
PAS2013	RGAB	10	11656889	T/A	Lu10-11656889	FarmCPU		4.78575e-08		16.6953	Yes		Yes					Yes
PAS2013	RGAB	10	11656889	T/A	Lu10-11656889	mrMLM	9.2127		10.1339	16.6953	Yes		Yes					Yes
PAS2013	RGAB	10	11656889	T/A	Lu10-11656889	3VmrMLM	22.3014	3.90351e-24		16.6953	Yes		Yes					Yes
PAS2015	RGAB	10	11656889	T/A	Lu10-11656889	mrMLM	3.6438		4.377	9.3436	Yes				Yes			Yes
PAS2015	RGAB	10	11656889	T/A	Lu10-11656889	3VmrMLM	16.4132	3.50433e-18		9.3436	Yes				Yes			Yes
PAS2015	RGAB	10	11656889	T/A	Lu10-11656889	GEMMA		4.20681e-06		9.3436	Yes				Yes			Yes
PASmean	RGAB	10	11656889	T/A	Lu10-11656889	FarmCPU		2.63301e-06		22.4186	Yes						Yes	Yes
PASmean	RGAB	10	11656889	T/A	Lu10-11656889	GEMMA		3.98755e-07		22.4186	Yes						Yes	Yes
PAS2016	RGAB	10	11657307	G/A	Lu10-11657307	GEMMA		1.23039e-05		17.3994	Yes					Yes		Yes
PAS2016	RGAB	10	11657307	G/A	Lu10-11657307	mrMLM	5.8203		6.6471	17.3994	Yes					Yes		Yes
PAS2016	RGAB	10	11657307	G/A	Lu10-11657307	3VmrMLM	13.6572	2.18411e-15		17.3994	Yes					Yes		Yes
PAS2015	GB	10	11744125	G/T	Lu10-11744125	mrMLM	7.752		8.6375	2.9606	Yes				Yes			Yes
PAS2015	GB	10	11744125	G/T	Lu10-11744125	3VmrMLM	12.7503	1.82216e-14		2.9606	Yes				Yes			Yes
PAS2015	ALL	10	13168560	C/T	Lu10-13168560	3VmrMLM	4.9981	1.60652e-06		6.0691	No				Yes			No
PAS2015	ALL	10	13202658	G/A	Lu10-13202658	3VmrMLM	8.4159	4.80437e-10		4.4489	No				Yes			No
PAS2015	ALL	10	13783038	G/T	Lu10-13783038	3VmrMLM	14.3788	4.04499e-16		1.5124	Yes				No			No
PAS2015	ALL	10	13783038	G/T	Lu10-13783038	mrMLM	4.3958		5.1661	1.5124	Yes				No			No
PAS2013	ALL	10	15243367	A/G	Lu10-15243367	mrMLM	10.1554		11.0969	0.6609	Yes		Yes					Yes
PAS2013	ALL	10	15243367	A/G	Lu10-15243367	3VmrMLM	18.9424	9.6621e-21		0.6609	Yes		Yes					Yes
PASmean	ALL	10	15243367	A/G	Lu10-15243367	3VmrMLM	16.8389	1.29844e-18		0.0257	Yes						No	No
PAS2012	ALL	10	15444531	A/G	Lu10-15444531	3VmrMLM	13.447	3.57086e-15		4.1568	No	Yes						No
PAS2013	ALL	10	15971417	C/T	Lu10-15971417	3VmrMLM	8.7076	2.41456e-10		17.6133	No		Yes					No
PAS2013	GB	10	15971417	C/T	Lu10-15971417	mrMLM	5.4051		6.2169	17.6133	Yes		Yes					Yes
PAS2013	GB	10	15971417	C/T	Lu10-15971417	3VmrMLM	12.5323	3.0356e-14		17.6133	Yes		Yes					Yes
PAS2015	GB	10	16154433	A/G	Lu10-16154433	mrMLM	4.8127		5.6012	3.2103	Yes				Yes			Yes
PAS2015	GB	10	16154433	A/G	Lu10-16154433	3VmrMLM	23.2776	4.03826e-25		3.2103	Yes				Yes			Yes
PAS2015	RGAB	10	16154433	A/G	Lu10-16154433	3VmrMLM	16.5829	2.3587e-18		3.2103	No				Yes			No
PAS2016	GB	10	16399718	A/G	Lu10-16399718	mrMLM	4.0254		4.7782	2.0856	Yes					Yes		Yes
PAS2016	GB	10	16399718	A/G	Lu10-16399718	3VmrMLM	5.9846	1.52362e-07		2.0856	Yes					Yes		Yes
PASmean	ALL	10	17516703	C/T	Lu10-17516703	mrMLM	4.114		4.8711	8.7782	No						Yes	No
PAS2013	RGAB	11	1712475	A/C	Lu11-1712475	3VmrMLM	10.6991	2.2312e-12		0.1648	No		No					No
PAS2014	ALL	11	2071637	T/C	Lu11-2071637	3VmrMLM	9.4143	4.57085e-11		2.1798	No			Yes				No
PAS2014	GB	11	2110248	G/A	Lu11-2110248	mrMLM	5.4719		6.2862	1.0599	Yes			Yes				Yes
PAS2014	GB	11	2110248	G/A	Lu11-2110248	3VmrMLM	10.1287	8.51905e-12		1.0599	Yes			Yes				Yes
PAS2014	RGAB	11	2110248	G/A	Lu11-2110248	mrMLM	4.8299		5.6191	1.0599	Yes			Yes				Yes
PAS2014	RGAB	11	2110248	G/A	Lu11-2110248	3VmrMLM	10.1739	7.65956e-12		1.0599	Yes			Yes				Yes
PAS2014	RGAB	11	2110248	G/A	Lu11-2110248	FarmCPU		8.28189e-07		1.0599	Yes			Yes				Yes
PAS2015	GB	11	2947405	G/A	Lu11-2947405	FarmCPU		3.35326e-09		4.9135	Yes				Yes			Yes
PASmean	GB	11	2947405	G/A	Lu11-2947405	mrMLM	5.0673		5.8661	2.9191	Yes						Yes	Yes
PASmean	GB	11	2947405	G/A	Lu11-2947405	3VmrMLM	9.0433	1.09488e-10		2.9191	Yes						Yes	Yes
PAS2014	GB	11	4055637	C/G	Lu11-4055637	mrMLM	5.0304		5.8277	0.0011	No			No				No
PASmean	GB	11	4107570	A/G	Lu11-4107570	3VmrMLM	4.034	1.63208e-05		2.5291	No						Yes	No
PAS2012	ALL	11	4122052	T/G	Lu11-4122052	3VmrMLM	17.6278	2.06466e-19		1.1299	No	Yes						No
PAS2016	ALL	11	4144862	C/T	Lu11-4144862	FarmCPU		1.67778e-08		7.0187	Yes					Yes		Yes
PAS2016	ALL	11	4144862	C/T	Lu11-4144862	3VmrMLM	22.0439	7.10315e-24		7.0187	Yes					Yes		Yes
PAS2016	ALL	11	4144862	C/T	Lu11-4144862	mrMLM	12.2242		13.2044	7.0187	Yes					Yes		Yes
PASmean	ALL	11	4144862	C/T	Lu11-4144862	FarmCPU		1.76857e-14		8.1406	Yes						Yes	Yes
PASmean	ALL	11	4144862	C/T	Lu11-4144862	3VmrMLM	30.2757	3.56595e-32		8.1406	Yes						Yes	Yes
PASmean	ALL	11	4144862	C/T	Lu11-4144862	mrMLM	4.8918		5.6835	8.1406	Yes						Yes	Yes
PAS2016	GB	11	4339807	C/G	Lu11-4339807	mrMLM	3.7116		4.4484	5.2672	Yes					Yes		Yes
PAS2016	GB	11	4339807	C/G	Lu11-4339807	3VmrMLM	7.2983	6.73975e-09		5.2672	Yes					Yes		Yes
PAS2014	GB	11	4549070	A/C	Lu11-4549070	mrMLM	7.0435		7.9093	3.8662	Yes			Yes				Yes
PAS2014	GB	11	4549070	A/C	Lu11-4549070	FarmCPU		9.2024e-10		3.8662	Yes			Yes				Yes
PAS2012	GB	11	5948698	T/G	Lu11-5948698	mrMLM	6.0377		6.872	2.5533	Yes	Yes						Yes
PAS2012	GB	11	5948698	T/G	Lu11-5948698	3VmrMLM	12.472	3.49562e-14		2.5533	Yes	Yes						Yes
PAS2014	GB	11	17206044	A/G	Lu11-17206044	mrMLM	6.4058		7.2522	2.198	Yes			Yes				Yes
PAS2014	GB	11	17206044	A/G	Lu11-17206044	3VmrMLM	14.3792	4.04038e-16		2.198	Yes			Yes				Yes
PAS2013	RGAB	11	18349986	A/G	Lu11-18349986	3VmrMLM	7.4943	4.23804e-09		10.2321	No		Yes					No
PAS2013	RGAB	11	19264330	A/C	Lu11-19264330	3VmrMLM	3.8244	2.70972e-05		0.6758	No		No					No
PAS2016	GB	11	19487827	T/C	Lu11-19487827	mrMLM	6.1451		6.983	1.5458	Yes					Yes		Yes
PAS2016	GB	11	19487827	T/C	Lu11-19487827	3VmrMLM	10.4558	3.95058e-12		1.5458	Yes					Yes		Yes
PAS2014	ALL	11	19690838	T/C	Lu11-19690838	3VmrMLM	15.4942	2.99016e-17		13.6677	No			Yes				No
PASmean	GB	11	19811099	A/G	Lu11-19811099	mrMLM	4.2673		5.0317	3.4596	Yes						Yes	Yes
PASmean	GB	11	19811099	A/G	Lu11-19811099	3VmrMLM	8.4385	4.55463e-10		3.4596	Yes						Yes	Yes
PAS2013	GB	11	19819154	A/G	Lu11-19819154	mrMLM	5.4376		6.2507	6.1809	Yes		Yes					Yes
PAS2013	GB	11	19819154	A/G	Lu11-19819154	3VmrMLM	23.894	9.64196e-26		6.1809	Yes		Yes					Yes
PAS2016	RGAB	12	606916	T/G	Lu12-606916	3VmrMLM	4.9109	1.97956e-06		1.6611	No					Yes		No
PASmean	ALL	12	627529	T/C	Lu12-627529	FarmCPU		1.03427e-07		12.0165	No						Yes	No
PAS2013	ALL	12	1105851	T/A	Lu12-1105851	3VmrMLM	19.7468	1.48544e-21		0.0282	Yes		No					No
PAS2013	ALL	12	1105851	T/A	Lu12-1105851	mrMLM	5.2693		6.076	0.0282	Yes		No					No
PAS2015	GB	12	1213337	C/T	Lu12-1213337	mrMLM	3.2653		3.977	3.5802	Yes				Yes			Yes
PAS2015	GB	12	1213337	C/T	Lu12-1213337	3VmrMLM	6.9499	1.5383e-08		3.5802	Yes				Yes			Yes
PAS2012	RGAB	12	1874446	G/A	Lu12-1874446	3VmrMLM	4.4182	6.46401e-06		0.5376	Yes	Yes						Yes
PAS2012	RGAB	12	1874446	G/A	Lu12-1874446	mrMLM	3.2245		3.9337	0.5376	Yes	Yes						Yes
PAS2012	RGAB	12	1874446	G/A	Lu12-1874446	FarmCPU		2.4172e-06		0.5376	Yes	Yes						Yes
PASmean	GB	12	2062884	C/T	Lu12-2062884	3VmrMLM	8.6143	3.00902e-10		1.5409	No						Yes	No
PAS2012	ALL	12	2063681	T/A	Lu12-2063681	3VmrMLM	11.3997	4.31229e-13		3.1618	No	Yes						No
PAS2016	GB	12	2706340	T/C	Lu12-2706340	mrMLM	4.4869		5.2613	4.9192	Yes					Yes		Yes
PAS2016	GB	12	2706340	T/C	Lu12-2706340	3VmrMLM	6.4258	5.33591e-08		4.9192	Yes					Yes		Yes
PAS2012	ALL	12	2719326	T/C	Lu12-2719326	mrMLM	4.8947		5.6865	0.4955	Yes	No						No
PAS2012	ALL	12	2719326	T/C	Lu12-2719326	3VmrMLM	7.4865	4.31674e-09		0.4955	Yes	No						No
PAS2013	GB	12	2729853	C/T	Lu12-2729853	3VmrMLM	5.5125	4.69593e-07		0.7128	No		Yes					No
PASmean	GB	12	2899432	A/G	Lu12-2899432	FarmCPU		7.60433e-07		15.3073	No						Yes	No
PAS2014	GB	12	2992110	A/G	Lu12-2992110	3VmrMLM	23.0216	7.32025e-25		16.6849	Yes			Yes				Yes
PASmean	GB	12	2992110	A/G	Lu12-2992110	3VmrMLM	25.4791	2.42891e-27		17.3618	Yes						Yes	Yes
PASmean	ALL	12	3044271	T/C	Lu12-3044271	mrMLM	6.3238		7.1675	9.2458	No						Yes	No
PAS2014	ALL	12	3054197	T/C	Lu12-3054197	3VmrMLM	23.0921	6.21311e-25		13.171	No			Yes				No
PAS2012	ALL	12	4187260	G/A	Lu12-4187260	mrMLM	3.8196		4.562	0.9267	No	Yes						No
PAS2016	RGAB	12	4744652	T/C	Lu12-4744652	3VmrMLM	9.7531	2.05983e-11		0.1028	No					No		No
PAS2013	RGAB	12	5214501	C/T	Lu12-5214501	3VmrMLM	7.9593	1.41175e-09		15.7738	Yes		Yes					Yes
PAS2013	RGAB	12	5214501	C/T	Lu12-5214501	mrMLM	5.5416		6.3585	15.7738	Yes		Yes					Yes
PAS2014	ALL	12	5819991	C/G	Lu12-5819991	3VmrMLM	14.8153	1.4589e-16		9.8712	No			Yes				No
PAS2015	ALL	12	6384978	G/A	Lu12-6384978	3VmrMLM	6.7238	2.6296e-08		3.2321	Yes				Yes			Yes
PAS2015	ALL	12	6384978	G/A	Lu12-6384978	mrMLM	4.25		5.0136	3.2321	Yes				Yes			Yes
PAS2014	ALL	12	6967588	A/G	Lu12-6967588	3VmrMLM	11.9262	1.25521e-13		6.2003	Yes			Yes				Yes
PAS2014	ALL	12	6967588	A/G	Lu12-6967588	mrMLM	4.6876		5.4708	6.2003	Yes			Yes				Yes
PAS2013	ALL	12	16507610	G/A	Lu12-16507610	3VmrMLM	8.911	1.49503e-10		1.8481	No		Yes					No
PAS2013	GB	12	16507610	G/A	Lu12-16507610	mrMLM	6.344		7.1884	1.8481	Yes		Yes					Yes
PAS2013	GB	12	16507610	G/A	Lu12-16507610	3VmrMLM	11.3716	4.60623e-13		1.8481	Yes		Yes					Yes
PAS2013	ALL	12	16810128	C/G	Lu12-16810128	mrMLM	5.2086		6.013	14.0468	No		Yes					No
PAS2013	GB	12	16810128	C/G	Lu12-16810128	3VmrMLM	4.9708	1.71489e-06		14.0468	No		Yes					No
PASmean	ALL	12	18463939	T/C	Lu12-18463939	mrMLM	6.6873		7.5425	0.1064	No						No	No
PAS2014	GB	12	18990709	T/C	Lu12-18990709	mrMLM	3.3252		4.0404	0.6835	Yes			Yes				Yes
PAS2014	GB	12	18990709	T/C	Lu12-18990709	3VmrMLM	9.1469	8.57778e-11		0.6835	Yes			Yes				Yes
PAS2012	ALL	12	19738342	T/C	Lu12-19738342	mrMLM	3.7014		4.4376	1.3333	No	Yes						No
PAS2015	ALL	12	20440148	C/G	Lu12-20440148	mrMLM	3.8639		4.6086	1.1138	No				No			No
PAS2013	RGAB	12	20632237	G/T	Lu12-20632237	3VmrMLM	6.0584	1.27818e-07		3.2922	Yes		Yes					Yes
PAS2013	RGAB	12	20632237	G/T	Lu12-20632237	FarmCPU		1.54548e-06		3.2922	Yes		Yes					Yes
PASmean	ALL	13	1382592	A/G	Lu13-1382592	mrMLM	5.2363		6.0417	0.0229	No						No	No
PAS2014	RGAB	13	1436649	A/C	Lu13-1436649	mrMLM	4.3548		5.1233	2.6163	Yes			Yes				Yes
PAS2014	RGAB	13	1436649	A/C	Lu13-1436649	3VmrMLM	17.1592	6.15482e-19		2.6163	Yes			Yes				Yes
PASmean	RGAB	13	1436649	A/C	Lu13-1436649	mrMLM	4.2229		4.9852	1.7862	Yes						Yes	Yes
PASmean	RGAB	13	1436649	A/C	Lu13-1436649	3VmrMLM	19.5822	2.17903e-21		1.7862	Yes						Yes	Yes
PASmean	GB	13	1832342	C/G	Lu13-1832342	3VmrMLM	5.6569	3.32701e-07		0.9832	No						No	No
PAS2014	ALL	13	1917918	C/T	Lu13-1917918	3VmrMLM	10.6986	2.2337e-12		3.2846	No			Yes				No
PAS2014	GB	13	2007925	C/T	Lu13-2007925	FarmCPU		6.77401e-08		4.859	Yes			Yes				Yes
PASmean	GB	13	2007925	C/T	Lu13-2007925	FarmCPU		1.02868e-07		6.4222	Yes						Yes	Yes
PASmean	ALL	13	2202760	C/G	Lu13-2202760	3VmrMLM	16.1791	6.04883e-18		1.1237	No						Yes	No
PAS2016	ALL	13	2797952	G/T	Lu13-2797952	3VmrMLM	5.4178	5.88731e-07		2.0332	No					Yes		No
PAS2016	RGAB	13	3289860	T/A	Lu13-3289860	3VmrMLM	15.1792	6.23747e-17		1.461	Yes					Yes		Yes
PAS2016	RGAB	13	3289860	T/A	Lu13-3289860	mrMLM	3.1866		3.8935	1.461	Yes					Yes		Yes
PAS2014	GB	13	3314556	A/G	Lu13-3314556	3VmrMLM	4.8439	2.32483e-06		1.5058	No			Yes				No
PAS2015	ALL	13	3720348	G/C	Lu13-3720348	3VmrMLM	13.3089	4.93174e-15		4.8881	Yes				Yes			Yes
PAS2015	ALL	13	3720348	G/C	Lu13-3720348	mrMLM	3.4566		4.1794	4.8881	Yes				Yes			Yes
PAS2015	GB	13	3720348	G/C	Lu13-3720348	mrMLM	3.8699		4.6149	4.8881	Yes				Yes			Yes
PAS2015	GB	13	3720348	G/C	Lu13-3720348	3VmrMLM	11.8649	1.44933e-13		4.8881	Yes				Yes			Yes
PAS2014	ALL	13	4081141	T/C	Lu13-4081141	3VmrMLM	20.1944	5.24193e-22		0.0195	No			No				No
PAS2014	ALL	13	5313110	G/A	Lu13-5313110	mrMLM	3.1676		3.8734	3.8415	No			Yes				No
PAS2013	ALL	13	7299812	A/G	Lu13-7299812	FarmCPU		5.96326e-10		7.0297	No		Yes					No
PAS2016	GB	13	12522407	C/G	Lu13-12522407	3VmrMLM	5.6091	3.7285e-07		0.1604	No					No		No
PAS2016	ALL	13	12544460	C/T	Lu13-12544460	3VmrMLM	4.9711	1.71353e-06		0.693	No					Yes		No
PAS2015	GB	13	14180715	C/T	Lu13-14180715	mrMLM	4.7933		5.5809	3.8902	Yes				Yes			Yes
PAS2015	GB	13	14180715	C/T	Lu13-14180715	3VmrMLM	10.6922	2.26784e-12		3.8902	Yes				Yes			Yes
PAS2013	ALL	13	14282050	T/C	Lu13-14282050	3VmrMLM	11.2794	5.71811e-13		1.5305	Yes		Yes					Yes
PAS2013	ALL	13	14282050	T/C	Lu13-14282050	mrMLM	3.7124		4.4492	1.5305	Yes		Yes					Yes
PAS2013	GB	13	14282050	T/C	Lu13-14282050	mrMLM	5.9517		6.7831	1.5305	Yes		Yes					Yes
PAS2013	GB	13	14282050	T/C	Lu13-14282050	3VmrMLM	14.28	5.0947e-16		1.5305	Yes		Yes					Yes
PAS2012	GB	13	14952991	T/A	Lu13-14952991	mrMLM	4.9752		5.7703	3.4559	Yes	Yes						Yes
PAS2012	GB	13	14952991	T/A	Lu13-14952991	3VmrMLM	8.0474	1.14664e-09		3.4559	Yes	Yes						Yes
PASmean	GB	13	15099269	T/G	Lu13-15099269	mrMLM	6.7502		7.6073	4.0384	Yes						Yes	Yes
PASmean	GB	13	15099269	T/G	Lu13-15099269	3VmrMLM	17.9088	1.07296e-19		4.0384	Yes						Yes	Yes
PAS2013	ALL	13	15105185	G/A	Lu13-15105185	3VmrMLM	11.3071	5.35813e-13		4.8712	No		Yes					No
PASmean	ALL	13	15217687	T/C	Lu13-15217687	3VmrMLM	11.1177	8.35395e-13		6.8911	No						Yes	No
PAS2016	ALL	13	15567440	G/A	Lu13-15567440	3VmrMLM	6.5091	4.37829e-08		0.508	No					Yes		No
PAS2016	GB	13	15600432	T/C	Lu13-15600432	mrMLM	3.4102		4.1304	1.8743	Yes					Yes		Yes
PAS2016	GB	13	15600432	T/C	Lu13-15600432	3VmrMLM	4.46	5.84537e-06		1.8743	Yes					Yes		Yes
PAS2014	GB	13	15732180	C/A	Lu13-15732180	3VmrMLM	13.9853	1.01444e-15		8.0297	No			Yes				No
PAS2012	RGAB	13	15959915	G/T	Lu13-15959915	mrMLM	5.4123		6.2244	2.8303	Yes	Yes						Yes
PAS2012	RGAB	13	15959915	G/T	Lu13-15959915	3VmrMLM	6.6014	3.51639e-08		2.8303	Yes	Yes						Yes
PAS2014	RGAB	13	16551177	T/A	Lu13-16551177	3VmrMLM	5.2046	9.7986e-07		0.5203	Yes			Yes				Yes
PAS2014	RGAB	13	16551177	T/A	Lu13-16551177	mrMLM	3.2654		3.9771	0.5203	Yes			Yes				Yes
PASmean	GB	13	17213081	C/A	Lu13-17213081	mrMLM	5.4898		6.3048	9.7054	No						Yes	No
PAS2015	RGAB	13	18318254	C/A	Lu13-18318254	3VmrMLM	4.8482	2.30098e-06		4.9379	Yes				Yes			Yes
PAS2016	RGAB	13	18318254	C/A	Lu13-18318254	3VmrMLM	4.3262	8.06589e-06		3.9707	Yes					Yes		Yes
PAS2012	GB	14	256586	T/C	Lu14-256586	3VmrMLM	6.5722	3.76911e-08		1.4933	Yes	Yes						Yes
PAS2012	GB	14	256586	T/C	Lu14-256586	mrMLM	5.7301		6.5538	1.4933	Yes	Yes						Yes
PAS2012	ALL	14	1431010	C/T	Lu14-1431010	mrMLM	3.7551		4.4942	0.844	Yes	Yes						Yes
PAS2012	ALL	14	1431010	C/T	Lu14-1431010	3VmrMLM	4.6835	3.41586e-06		0.844	Yes	Yes						Yes
PAS2013	ALL	14	1935665	C/A	Lu14-1935665	3VmrMLM	5.0545	1.40334e-06		7.6989	No		Yes					No
PAS2013	GB	14	1935665	C/A	Lu14-1935665	mrMLM	4.334		5.1015	7.6989	Yes		Yes					Yes
PAS2013	GB	14	1935665	C/A	Lu14-1935665	3VmrMLM	7.1856	8.80128e-09		7.6989	Yes		Yes					Yes
PAS2014	ALL	14	2330645	T/C	Lu14-2330645	mrMLM	3.6004		4.3312	6.3788	No			Yes				No
PAS2015	RGAB	14	2333586	T/C	Lu14-2333586	3VmrMLM	10.2563	6.3116e-12		1.7336	Yes				Yes			Yes
PASmean	RGAB	14	2333586	T/C	Lu14-2333586	3VmrMLM	10.1154	8.78814e-12		1.6647	Yes						Yes	Yes
PAS2012	ALL	14	2333894	C/A	Lu14-2333894	3VmrMLM	8.4685	4.24364e-10		13.7738	No	Yes						No
PAS2012	GB	14	2333894	C/A	Lu14-2333894	mrMLM	4.2292		4.9918	13.7738	Yes	Yes						Yes
PAS2012	GB	14	2333894	C/A	Lu14-2333894	3VmrMLM	12.215	6.381e-14		13.7738	Yes	Yes						Yes
PAS2012	RGAB	14	2333894	C/A	Lu14-2333894	3VmrMLM	9.2727	6.37877e-11		13.7738	No	Yes						No
PASmean	RGAB	14	2410357	A/C	Lu14-2410357	3VmrMLM	5.2043	9.80522e-07		2.1717	No						Yes	No
PAS2012	ALL	14	3233908	C/T	Lu14-3233908	mrMLM	4.0317		4.7848	15.4071	No	Yes						No
PAS2016	RGAB	14	3449361	T/C	Lu14-3449361	3VmrMLM	10.5625	3.07511e-12		9.1793	Yes					Yes		Yes
PAS2016	RGAB	14	3449361	T/C	Lu14-3449361	FarmCPU		3.48643e-06		9.1793	Yes					Yes		Yes
PAS2013	RGAB	14	3457195	C/T	Lu14-3457195	3VmrMLM	24.4891	2.42057e-26		6.6314	Yes		Yes					Yes
PAS2013	RGAB	14	3457195	C/T	Lu14-3457195	FarmCPU		3.09959e-07		6.6314	Yes		Yes					Yes
PAS2015	GB	14	3550567	T/C	Lu14-3550567	3VmrMLM	5.3914	6.27005e-07		2.6551	No				Yes			No
PAS2015	ALL	14	3561314	A/T	Lu14-3561314	3VmrMLM	6.1383	1.05679e-07		2.5821	No				Yes			No
PAS2012	GB	14	4064478	T/C	Lu14-4064478	FarmCPU		8.19667e-10		6.195	Yes	Yes						Yes
PAS2012	GB	14	4064478	T/C	Lu14-4064478	mrMLM	5.1005		5.9006	6.195	Yes	Yes						Yes
PAS2012	GB	14	4064478	T/C	Lu14-4064478	3VmrMLM	19.8208	1.2505e-21		6.195	Yes	Yes						Yes
PASmean	ALL	14	4495037	T/C	Lu14-4495037	3VmrMLM	7.9068	1.59825e-09		1.1978	No						Yes	No
PAS2016	ALL	14	4535179	A/G	Lu14-4535179	mrMLM	5.8092		6.6357	0.2765	No					No		No
PAS2016	GB	14	4537724	G/A	Lu14-4537724	mrMLM	4.5308		5.3072	0.8109	Yes					Yes		Yes
PAS2016	GB	14	4537724	G/A	Lu14-4537724	3VmrMLM	5.4601	5.3212e-07		0.8109	Yes					Yes		Yes
PASmean	GB	14	4537724	G/A	Lu14-4537724	3VmrMLM	3.9963	1.78769e-05		1.183	Yes						Yes	Yes
PAS2012	ALL	14	5766261	A/G	Lu14-5766261	FarmCPU		1.37394e-08		5.2814	No	Yes						No
PAS2014	ALL	14	9157578	A/T	Lu14-9157578	3VmrMLM	18.241	4.94802e-20		0.1277	No			No				No
PAS2014	ALL	14	10489817	C/T	Lu14-10489817	mrMLM	5.2105		6.0149	1.2589	Yes			Yes				Yes
PAS2014	ALL	14	10489817	C/T	Lu14-10489817	3VmrMLM	13.9453	1.1138e-15		1.2589	Yes			Yes				Yes
PAS2013	ALL	14	13320967	G/A	Lu14-13320967	3VmrMLM	8.6557	2.72875e-10		2.7886	No		Yes					No
PAS2015	GB	14	15967274	G/A	Lu14-15967274	mrMLM	7.2365		8.1078	2.5648	Yes				Yes			Yes
PAS2015	GB	14	15967274	G/A	Lu14-15967274	3VmrMLM	13.5177	3.02676e-15		2.5648	Yes				Yes			Yes
PAS2014	RGAB	14	17294584	A/T	Lu14-17294584	3VmrMLM	10.2465	6.45862e-12		1.4075	No			Yes				No
PAS2013	ALL	14	18989225	A/G	Lu14-18989225	3VmrMLM	9.4778	3.93639e-11		3.1999	Yes		Yes					Yes
PAS2013	ALL	14	18989225	A/G	Lu14-18989225	mrMLM	6.1733		7.0121	3.1999	Yes		Yes					Yes
PASmean	RGAB	15	19781	G/A	Lu15-19781	3VmrMLM	5.497	4.87207e-07		6.3601	No						Yes	No
PAS2012	RGAB	15	22378	T/G	Lu15-22378	3VmrMLM	6.1983	9.163e-08		10.1603	No	Yes						No
PAS2016	RGAB	15	24425	T/C	Lu15-24425	mrMLM	4.0293		4.7823	9.0065	Yes					Yes		Yes
PAS2016	RGAB	15	24425	T/C	Lu15-24425	3VmrMLM	8.6514	2.75676e-10		9.0065	Yes					Yes		Yes
PAS2014	RGAB	15	48946	A/T	Lu15-48946	3VmrMLM	8.9283	1.43529e-10		12.3471	No			Yes				No
PAS2015	ALL	15	55746	T/C	Lu15-55746	mrMLM	4.5522		5.3295	4.9125	No				Yes			No
PAS2016	ALL	15	974597	C/G	Lu15-974597	FarmCPU		2.76958e-08		5.5251	Yes					Yes		Yes
PAS2016	ALL	15	974597	C/G	Lu15-974597	3VmrMLM	14.8359	1.39062e-16		5.5251	Yes					Yes		Yes
PASmean	ALL	15	974597	C/G	Lu15-974597	3VmrMLM	26.0321	6.72866e-28		6.7817	Yes						Yes	Yes
PAS2014	GB	15	994744	T/C	Lu15-994744	mrMLM	3.0448		3.7429	9.3458	Yes			Yes				Yes
PAS2014	GB	15	994744	T/C	Lu15-994744	3VmrMLM	6.5252	4.21378e-08		9.3458	Yes			Yes				Yes
PAS2016	ALL	15	1002029	C/T	Lu15-1002029	mrMLM	3.661		4.3951	3.3438	No					Yes		No
PAS2016	GB	15	1002029	C/T	Lu15-1002029	mrMLM	10.1659		11.1076	3.3438	Yes					Yes		Yes
PAS2016	GB	15	1002029	C/T	Lu15-1002029	3VmrMLM	16.1295	6.79107e-18		3.3438	Yes					Yes		Yes
PAS2013	ALL	15	1004292	A/G	Lu15-1004292	3VmrMLM	10.3137	5.51514e-12		3.4699	No		Yes					No
PAS2014	GB	15	1045222	G/A	Lu15-1045222	mrMLM	3.6551		4.3889	1.6311	No			Yes				No
PAS2015	ALL	15	3582557	A/G	Lu15-3582557	FarmCPU		1.01682e-07		1.0874	No				No			No
PASmean	GB	15	3723148	A/G	Lu15-3723148	FarmCPU		1.98024e-07		16.8108	No						Yes	No
PAS2016	ALL	15	4299184	C/T	Lu15-4299184	FarmCPU		1.16211e-08		0.1329	No					No		No
PAS2013	ALL	15	7309054	A/G	Lu15-7309054	mrMLM	4.0829		4.8385	1.0887	Yes		Yes					Yes
PAS2013	ALL	15	7309054	A/G	Lu15-7309054	3VmrMLM	19.2993	4.20977e-21		1.0887	Yes		Yes					Yes
PASmean	ALL	15	8281491	G/A	Lu15-8281491	3VmrMLM	19.3315	3.90564e-21		2.1466	No						Yes	No
PASmean	ALL	15	8458067	A/G	Lu15-8458067	3VmrMLM	18.6201	2.04664e-20		7.6	Yes						Yes	Yes
PASmean	ALL	15	8458067	A/G	Lu15-8458067	mrMLM	4.5542		5.3316	7.6	Yes						Yes	Yes
PAS2013	GB	15	8458067	A/G	Lu15-8458067	3VmrMLM	9.7498	2.07569e-11		3.2506	Yes		Yes					Yes
PASmean	GB	15	8458067	A/G	Lu15-8458067	3VmrMLM	7.9458	1.4575e-09		7.6	Yes						Yes	Yes
PASmean	ALL	15	11337073	T/C	Lu15-11337073	3VmrMLM	20.5046	2.54741e-22		6.6132	No						Yes	No
PAS2016	GB	15	11671852	C/G	Lu15-11671852	3VmrMLM	5.375	6.52072e-07		6.5668	No					Yes		No
PAS2013	GB	15	12865534	G/A	Lu15-12865534	mrMLM	5.5032		6.3187	11.554	Yes		Yes					Yes
PAS2013	GB	15	12865534	G/A	Lu15-12865534	3VmrMLM	12.4573	3.61825e-14		11.554	Yes		Yes					Yes
PAS2013	ALL	15	12891500	C/T	Lu15-12891500	3VmrMLM	8.9691	1.30377e-10		16.9821	Yes		Yes					Yes
PASmean	ALL	15	12891500	C/T	Lu15-12891500	3VmrMLM	16.4213	3.43828e-18		11.5697	Yes						Yes	Yes
PAS2012	GB	15	13937880	C/T	Lu15-13937880	mrMLM	3.4316		4.153	2.6053	Yes	Yes						Yes
PAS2012	GB	15	13937880	C/T	Lu15-13937880	3VmrMLM	5.0223	1.51606e-06		2.6053	Yes	Yes						Yes
PAS2014	ALL	15	14022496	A/G	Lu15-14022496	3VmrMLM	7.5837	3.43002e-09		0.0332	No			No				No
PAS2014	ALL	15	14237747	T/C	Lu15-14237747	mrMLM	4.4517		5.2245	2.3291	Yes			Yes				Yes
PASmean	ALL	15	14237747	T/C	Lu15-14237747	3VmrMLM	24.8896	9.54764e-27		1.465	Yes						Yes	Yes
PASmean	ALL	15	14237747	T/C	Lu15-14237747	mrMLM	5.9904		6.8231	1.465	Yes						Yes	Yes
PAS2014	GB	15	14237747	T/C	Lu15-14237747	mrMLM	4.3102		5.0766	2.3291	Yes			Yes				Yes
PAS2014	GB	15	14237747	T/C	Lu15-14237747	3VmrMLM	23.9935	7.65267e-26		2.3291	Yes			Yes				Yes
PASmean	GB	15	14237747	T/C	Lu15-14237747	3VmrMLM	26.0379	6.63801e-28		1.465	Yes						Yes	Yes
PASmean	GB	15	14237747	T/C	Lu15-14237747	mrMLM	4.4454		5.218	1.465	Yes						Yes	Yes
PAS2015	RGAB	15	14718150	C/T	Lu15-14718150	3VmrMLM	12.4146	3.99904e-14		2.6851	No				Yes			No
PAS2014	RGAB	15	14719354	T/C	Lu15-14719354	mrMLM	4.5186		5.2944	5.3113	Yes			Yes				Yes
PAS2014	RGAB	15	14719354	T/C	Lu15-14719354	3VmrMLM	4.4863	5.4863e-06		5.3113	Yes			Yes				Yes
PAS2016	RGAB	15	14719354	T/C	Lu15-14719354	mrMLM	3.6783		4.4133	4.0213	Yes					Yes		Yes
PAS2016	RGAB	15	14719354	T/C	Lu15-14719354	3VmrMLM	6.6184	3.37705e-08		4.0213	Yes					Yes		Yes
PASmean	RGAB	15	14719354	T/C	Lu15-14719354	3VmrMLM	4.5838	4.34022e-06		2.549	Yes						Yes	Yes

## Sheet: Supplementary Table 3
Supplementary Table 3 | Tag QTNs associated with pasmo resistance.
Genotypic dataset	QTN	Chromosome	Position	SNP	R2 (%)	Reported QTN	Reference
ALL	QTN-Lu1-18741837	1	18741837	T/C	8.953	Lu1-18741837	He et al., 2019
ALL	QTN-Lu1-19267619	1	19267619	C/A	5.4193	Lu1-19267619	He et al., 2019
ALL	QTN-Lu1-3379537	1	3379537	A/G	3.4781
ALL	QTN-Lu1-1226904	1	1226904	G/A	2.346
ALL	QTN-Lu1-28931153	1	28931153	A/G	0.8424
ALL	QTN-Lu2-5734710	2	5734710	A/G	1.0786
ALL	QTN-Lu3-4341892	3	4341892	G/A	12.7203	Lu3-4341892	He et al., 2019
ALL	QTN-Lu3-26150522	3	26150522	C/T	11.2649
ALL	QTN-Lu3-14035441	3	14035441	A/T	8.556
ALL	QTN-Lu3-676094	3	676094	G/A	3.4101
ALL	QTN-Lu3-514759	3	514759	G/A	3.0372
ALL	QTN-Lu3-4219366	3	4219366	G/A	2.1195
ALL	QTN-Lu3-3685989	3	3685989	T/A	1.915
ALL	QTN-Lu4-19185053	4	19185053	T/C	9.6959
ALL	QTN-Lu4-899685	4	899685	A/G	9.0697	Lu4-899685	He et al., 2019
ALL	QTN-Lu4-129293	4	129293	A/G	4.8826
ALL	QTN-Lu4-8238179	4	8238179	G/A	3.3253
ALL	QTN-Lu4-14738243	4	14738243	T/G	1.105	Lu4-14738243	He et al., 2019
ALL	QTN-Lu5-17034940	5	17034940	T/C	12.4513
ALL	QTN-Lu5-2976737	5	2976737	T/C	10.311
ALL	QTN-Lu7-7092763	7	7092763	T/C	1.9952
ALL	QTN-Lu8-14211289	8	14211289	T/C	12.25	Lu8-14211289	He et al., 2019
ALL	QTN-Lu8-19616739	8	19616739	G/A	2.4114
ALL	QTN-Lu9-18015682	9	18015682	G/T	7.0127
ALL	QTN-Lu9-19998747	9	19998747	A/G	6.5853
ALL	QTN-Lu9-4333365	9	4333365	A/C	5.777	Lu9-4333365	He et al., 2019
ALL	QTN-Lu9-19267221	9	19267221	T/C	2.3316
ALL	QTN-Lu10-5757355	10	5757355	G/T	11.9065
ALL	QTN-Lu10-5746633	10	5746633	A/G	9.7418
ALL	QTN-Lu10-5704177	10	5704177	C/T	8.9608
ALL	QTN-Lu10-15243367	10	15243367	A/G	0.6609
ALL	QTN-Lu11-4144862	11	4144862	C/T	7.0187	Lu11-4144862	He et al., 2019
ALL	QTN-Lu12-6967588	12	6967588	A/G	6.2003	Lu12-6967588	He et al., 2019
ALL	QTN-Lu12-6384978	12	6384978	G/A	3.2321
ALL	QTN-Lu13-3720348	13	3720348	G/C	4.8881	Lu13-3720348	He et al., 2019
ALL	QTN-Lu13-14282050	13	14282050	T/C	1.5305	16.969kb downstream Lu13-14299019	He et al., 2019
ALL	QTN-Lu14-18989225	14	18989225	A/G	3.1999
ALL	QTN-Lu14-10489817	14	10489817	C/T	1.2589
ALL	QTN-Lu14-1431010	14	1431010	C/T	0.844
ALL	QTN-Lu15-12891500	15	12891500	C/T	16.9821
ALL	QTN-Lu15-8458067	15	8458067	A/G	7.6
ALL	QTN-Lu15-974597	15	974597	C/G	5.5251	2.02kb downstream of Lu15-976617	He et al., 2019
ALL	QTN-Lu15-14237747	15	14237747	T/C	2.3291	Lu15-14237747	He et al., 2019
ALL	QTN-Lu15-7309054	15	7309054	A/G	1.0887
GB	QTN-Lu1-1165770	1	1165770	A/G	7.8679
GB	QTN-Lu1-4424954	1	4424954	T/G	6.286
GB	QTN-Lu1-3465321	1	3465321	G/A	4.9374
GB	QTN-Lu1-531694	1	531694	A/C	4.7365
GB	QTN-Lu1-677552	1	677552	C/T	4.1946
GB	QTN-Lu1-3420323	1	3420323	G/A	3.9935	Lu1-3420323	He et al., 2019
GB	QTN-Lu1-5632073	1	5632073	G/A	3.9411
GB	QTN-Lu1-6313144	1	6313144	G/C	3.6584
GB	QTN-Lu1-4454262	1	4454262	G/A	1.3163
GB	QTN-Lu2-4294164	2	4294164	T/C	1.3028
GB	QTN-Lu3-4341892	3	4341892	G/A	12.7203	Lu3-4341892	He et al., 2019
GB	QTN-Lu3-2062227	3	2062227	C/A	11.6321
GB	QTN-Lu3-17597148	3	17597148	A/G	10.75
GB	QTN-Lu3-674120	3	674120	C/T	3.3368
GB	QTN-Lu3-514759	3	514759	G/A	3.0372
GB	QTN-Lu3-4694633	3	4694633	T/C	2.8841
GB	QTN-Lu4-14541560	4	14541560	A/G	12.7574
GB	QTN-Lu4-14809348	4	14809348	T/C	10.8325	Lu4-14809348	He et al., 2019
GB	QTN-Lu4-14146207	4	14146207	A/C	8.1242	Lu4-14146207	He et al., 2019
GB	QTN-Lu4-14738243	4	14738243	T/G	1.105	Lu4-14738243	He et al., 2019
GB	QTN-Lu5-1554749	5	1554749	C/G	20.5397
GB	QTN-Lu5-457029	5	457029	G/A	12.442
GB	QTN-Lu5-16798601	5	16798601	T/G	5.252
GB	QTN-Lu6-16541985	6	16541985	A/G	3.5309
GB	QTN-Lu8-3223610	8	3223610	T/C	5.935
GB	QTN-Lu8-19616739	8	19616739	G/A	2.4114
GB	QTN-Lu8-17271798	8	17271798	A/G	1.825	1.013kb downstream of Lu8-17270785	He et al., 2019
GB	QTN-Lu9-4135470	9	4135470	A/C	15.4507
GB	QTN-Lu9-17289056	9	17289056	G/A	10.5723
GB	QTN-Lu9-17988300	9	17988300	C/A	6.8783
GB	QTN-Lu10-15971417	10	15971417	C/T	17.6133
GB	QTN-Lu10-16154433	10	16154433	A/G	3.2103
GB	QTN-Lu10-11744125	10	11744125	G/T	2.9606
GB	QTN-Lu10-16399718	10	16399718	A/G	2.0856
GB	QTN-Lu11-19819154	11	19819154	A/G	6.1809
GB	QTN-Lu11-4339807	11	4339807	C/G	5.2672	Lu11-4339807	He et al., 2019
GB	QTN-Lu11-2947405	11	2947405	G/A	4.9135	Lu11-2947405	He et al., 2019
GB	QTN-Lu11-4549070	11	4549070	A/C	3.8662
GB	QTN-Lu11-19811099	11	19811099	A/G	3.4596
GB	QTN-Lu11-5948698	11	5948698	T/G	2.5533
GB	QTN-Lu11-17206044	11	17206044	A/G	2.198
GB	QTN-Lu11-19487827	11	19487827	T/C	1.5458
GB	QTN-Lu11-2110248	11	2110248	G/A	1.0599
GB	QTN-Lu12-2992110	12	2992110	A/G	16.6849
GB	QTN-Lu12-2706340	12	2706340	T/C	4.9192
GB	QTN-Lu12-1213337	12	1213337	C/T	3.5802
GB	QTN-Lu12-16507610	12	16507610	G/A	1.8481
GB	QTN-Lu12-18990709	12	18990709	T/C	0.6835
GB	QTN-Lu13-3720348	13	3720348	G/C	4.8881	Lu13-3720348	He et al., 2019
GB	QTN-Lu13-2007925	13	2007925	C/T	4.859	8.842kb downstream of Lu13-2016767	He et al., 2019
GB	QTN-Lu13-15099269	13	15099269	T/G	4.0384	Lu13-15099269	He et al., 2019
GB	QTN-Lu13-14180715	13	14180715	C/T	3.8902
GB	QTN-Lu13-14952991	13	14952991	T/A	3.4559	Lu13-14952991	He et al., 2019
GB	QTN-Lu13-15600432	13	15600432	T/C	1.8743
GB	QTN-Lu13-14282050	13	14282050	T/C	1.5305	16.969kb downstream Lu13-14299019	He et al., 2019
GB	QTN-Lu14-2333894	14	2333894	C/A	13.7738
GB	QTN-Lu14-1935665	14	1935665	C/A	7.6989
GB	QTN-Lu14-4064478	14	4064478	T/C	6.195	Lu14-4064478	He et al., 2019
GB	QTN-Lu14-15967274	14	15967274	G/A	2.5648
GB	QTN-Lu14-256586	14	256586	T/C	1.4933
GB	QTN-Lu14-4537724	14	4537724	G/A	0.8109
GB	QTN-Lu15-12865534	15	12865534	G/A	11.554	Lu15-12865534	He et al., 2019
GB	QTN-Lu15-994744	15	994744	T/C	9.3458
GB	QTN-Lu15-1002029	15	1002029	C/T	3.3438	Lu15-1002029	He et al., 2019
GB	QTN-Lu15-8458067	15	8458067	A/G	3.2506
GB	QTN-Lu15-13937880	15	13937880	C/T	2.6053	Lu15-13937880	He et al., 2019
GB	QTN-Lu15-14237747	15	14237747	T/C	2.3291	Lu15-14237747	He et al., 2019
RGAB	QTN-Lu2-23730537	2	23730537	A/T	1.9235
RGAB	QTN-Lu3-8119964	3	8119964	A/G	1.9232
RGAB	QTN-Lu4-14335180	4	14335180	A/G	10.7934
RGAB	QTN-Lu4-15020126	4	15020126	T/G	4.6863
RGAB	QTN-Lu4-14444424	4	14444424	C/G	4.5799	Lu4-14444424	He et al., 2019
RGAB	QTN-Lu5-1715943	5	1715943	G/A	14.2304
RGAB	QTN-Lu5-15543693	5	15543693	A/G	13.3419
RGAB	QTN-Lu6-2051260	6	2051260	A/G	4.314
RGAB	QTN-Lu7-13939884	7	13939884	G/C	1.9789
RGAB	QTN-Lu8-23647759	8	23647759	A/G	8.1118
RGAB	QTN-Lu8-18266233	8	18266233	T/C	2.3821
RGAB	QTN-Lu8-23634276	8	23634276	C/T	0.5419
RGAB	QTN-Lu9-1106034	9	1106034	A/G	5.4016	Lu9-1106034	He et al., 2019
RGAB	QTN-Lu10-11656889	10	11656889	T/A	22.4186
RGAB	QTN-Lu10-11657307	10	11657307	G/A	17.3994
RGAB	QTN-Lu10-11256857	10	11256857	A/C	9.6839
RGAB	QTN-Lu11-2110248	11	2110248	G/A	1.0599
RGAB	QTN-Lu12-5214501	12	5214501	C/T	15.7738
RGAB	QTN-Lu12-20632237	12	20632237	G/T	3.2922
RGAB	QTN-Lu12-1874446	12	1874446	G/A	0.5376
RGAB	QTN-Lu13-18318254	13	18318254	C/A	4.9379
RGAB	QTN-Lu13-15959915	13	15959915	G/T	2.8303
RGAB	QTN-Lu13-1436649	13	1436649	A/C	2.6163
RGAB	QTN-Lu13-3289860	13	3289860	T/A	1.461
RGAB	QTN-Lu13-16551177	13	16551177	T/A	0.5203
RGAB	QTN-Lu14-3449361	14	3449361	T/C	9.1793
RGAB	QTN-Lu14-3457195	14	3457195	C/T	6.6314
RGAB	QTN-Lu14-2333586	14	2333586	T/C	1.7336
RGAB	QTN-Lu15-24425	15	24425	T/C	9.0065
RGAB	QTN-Lu15-14719354	15	14719354	T/C	5.3113	Lu15-14719354	He et al., 2019

## Sheet: Supplementary Table 4
Supplementary Table 4 | Candidate genes of tag QTNs associated with pasmo resistance.
QTN NO.	Genotypic dataset	QTN	R2 (%)	Chromosome	Position	Distance (kb)	Start	End	Gene ID	Annotation	Reference
1	ALL	QTN-Lu1-1226904	2.346	1	1226904	3	1230806	1233812	Lus10025703	RLK
2	ALL	QTN-Lu2-5734710	1.0786	2	5734710	-1	5726119	5732798	Lus10038071	RLK	He et al., 2019
3	ALL	QTN-Lu4-19185053	9.6959	4	19185053	1	19186606	19189026	Lus10039762	RLK
4	ALL	QTN-Lu12-6384978	3.2321	12	6384978	4	6389201	6391057	Lus10016833	RLK
5	ALL	QTN-Lu13-3720348	4.8881	13	3720348	-4	3711691	3715776	Lus10026109	NL	He et al., 2019
6	GB	QTN-Lu1-3420323	3.9935	1	3420323	0	3417936	3423798	Lus10042324	RLK
7	GB	QTN-Lu10-16154433	3.21	10	16154433	0	16154230	16157202	Lus10022900	CNL
8	GB	QTN-Lu11-2110248	1.0599	11	2110248	0	2108019	2111486	Lus10038726	RLK
9	GB	QTN-Lu14-2333894	13.7738	14	2333894	0	2332129	2336225	Lus10025565	TM-CC
10	GB	QTN-Lu14-1935665	7.6989	14	1935665	0	1934784	1937110	Lus10025492	RLK
11	RGAB	QTN-Lu2-23730537	1.9235	2	23730537	0	23729163	23733190	Lus10030634	RLK
12	RGAB	QTN-Lu3-8119964	2.461	3	8119964	0	8119641	8120426	Lus10029232	RLK
13	RGAB	QTN-Lu4-14335180	10.7934	4	14335180	0	14333433	14341172	Lus10041466	TM-CC
14	RGAB	QTN-Lu4-15020126	4.6863	4	15020126	0	15019929	15020549	Lus10041605	TX
15	RGAB	QTN-Lu4-14444424	4.5799	4	14444424	0	14440751	14446529	Lus10041488	RLP
16	RGAB	QTN-Lu5-1715943	16.7705	5	1715943	0	1714708	1718110	Lus10008486	RLK
17	RGAB	QTN-Lu5-15543693	13.3419	5	15543693	0	15540245	15551520	Lus10024053	TM-CC
18	RGAB	QTN-Lu6-2051260	4.314	6	2051260	0	2049388	2051511	Lus10017611	RLK
19	RGAB	QTN-Lu7-13939884	7.7345	7	13939884	0	13938574	13941954	Lus10025400	RLK
20	RGAB	QTN-Lu8-23647759	8.1118	8	23647759	0	23643099	23647937	Lus10018377	RLK
21	RGAB	QTN-Lu8-18266233	2.3821	8	18266233	0	18263872	18267734	Lus10007829	OTHER
22	RGAB	QTN-Lu8-23634276	0.5419	8	23634276	0	23632142	23635799	Lus10018379	RLK
23	RGAB	QTN-Lu9-1106034	5.4016	9	1106034	0	1105723	1118250	Lus10028975	TM-CC
24	RGAB	QTN-Lu10-11656889	22.4186	10	11656889	0	11656882	11659758	Lus10032759	NL
25	RGAB	QTN-Lu10-11657307	17.3994	10	11657307	0	11656882	11659758	Lus10032759	NL
26	RGAB	QTN-Lu10-11256857	10.0713	10	11256857	0	11256146	11258197	Lus10032735	RLK
27	RGAB	QTN-Lu11-2110248	1.0599	11	2110248	0	2108019	2111486	Lus10038726	RLK
28	RGAB	QTN-Lu12-5214501	15.7738	12	5214501	0	5214501	5216241	Lus10018309	TN
29	RGAB	QTN-Lu12-20632237	3.2922	12	20632237	0	20630415	20633058	Lus10031383	RLP
30	RGAB	QTN-Lu12-1874446	0.54	12	1874446	0	1873149	1874696	Lus10023329	TN
31	RGAB	QTN-Lu13-18318254	4.9379	13	18318254	0	18316937	18320004	Lus10030863	RLK
32	RGAB	QTN-Lu13-15959915	2.8303	13	15959915	0	15959164	15960805	Lus10032026	TM-CC
33	RGAB	QTN-Lu13-1436649	2.6163	13	1436649	0	1436637	1437725	Lus10010648	RLP
34	RGAB	QTN-Lu13-3289860	1.461	13	3289860	0	3289263	3293142	Lus10026011	TNL
35	RGAB	QTN-Lu13-16551177	0.5203	13	16551177	0	16548757	16551846	Lus10032162	RLK
36	RGAB	QTN-Lu14-3449361	9.1793	14	3449361	0	3447892	3451509	Lus10020536	TNL
37	RGAB	QTN-Lu14-3457195	6.6314	14	3457195	0	3457175	3462957	Lus10020534	OTHER
38	RGAB	QTN-Lu14-2333586	1.7336	14	2333586	0	2332129	2336225	Lus10025565	TM-CC
39	RGAB	QTN-Lu15-24425	9.0065	15	24425	0	23942	27614	Lus10007603	RLK
40	RGAB	QTN-Lu15-14719354	5.3113	15	14719354	0	14717190	14720271	Lus10014810	RLK

## Sheet: Supplementary Table 5
Supplementary Table 5 | QTN-by-environment interactions (QEIs) associated with pasmo resistance.
Genotypic dataset	QEI	Chromosome	Position	SNP	add*env1	add*env2	add*env3	add*env4	add*env5	R2 (%)
GB	QEI-Lu1-19929263	1	19929263	T/C	0.174	0.3409	-0.3157	-0.0385	-0.1608	2.4837
RGAB	QEI-Lu1-28308460	1	28308460	G/A	0.1664	-0.4265	-0.0902	0.0835	0.2668	2.0767
ALL	QEI-Lu1-3346281	1	3346281	T/C	0.1915	-0.0857	-0.2308	-0.0079	0.133	0.4568
GB	QEI-Lu1-3346281	1	3346281	T/C	0.2543	-0.1571	-0.2755	0.0053	0.173	0.4568
ALL	QEI-Lu2-23307603	2	23307603	A/C	-0.0337	-0.0056	0.2334	-0.065	-0.1291	13.6003
GB	QEI-Lu2-2644384	2	2644384	G/T	-0.2546	0.0831	-0.0829	0.1297	0.1247	2.7057
GB	QEI-Lu2-19365317	2	19365317	A/G	0.2218	0.0521	-0.2394	-0.0259	-0.0086	1.29
ALL	QEI-Lu3-18739720	3	18739720	G/A	-0.2253	0.1868	-0.0082	-0.0275	0.0741	3.9897
GB	QEI-Lu3-18735297	3	18735297	T/C	-0.3021	0.082	0.1071	0.0207	0.0923	3.1988
ALL	QEI-Lu3-1372297	3	1372297	C/T	-0.2751	0.1373	-0.0712	0.1099	0.0991	1.5965
ALL	QEI-Lu3-2272918	3	2272918	A/G	-0.2192	0.4004	0.1374	-0.1354	-0.1831	0.7585
GB	QEI-Lu3-514759	3	514759	G/A	0.0678	0.2456	-0.0155	-0.2971	-0.0008	0.5249
ALL	QEI-Lu3-4320878	3	4320878	C/G	0.0238	-0.28	0.2015	0.0758	-0.021	0.3505
GB	QEI-Lu3-4320878	3	4320878	C/G	-0.0173	-0.2727	0.1045	0.1071	0.0784	0.3505
ALL	QEI-Lu3-1399417	3	1399417	G/T	0.0068	-0.2179	-0.0172	0.1573	0.0709	0.2457
ALL	QEI-Lu4-14609236	4	14609236	T/C	0.0086	-0.1044	0.2784	-0.0685	-0.1141	19.0943
GB	QEI-Lu4-14106320	4	14106320	T/C	-0.0327	-0.0128	0.3134	-0.1856	-0.0823	15.3073
GB	QEI-Lu4-14570453	4	14570453	T/C	-0.0286	0.1137	-0.2419	0.027	0.1299	9.1153
RGAB	QEI-Lu4-18277674	4	18277674	C/T	-0.0194	0.2976	-0.1433	-0.1765	0.0415	2.7178
ALL	QEI-Lu4-18602597	4	18602597	C/A	0.0718	-0.0588	0.2367	-0.1706	-0.079	2.0284
ALL	QEI-Lu4-14847340	4	14847340	T/G	0.2239	0.0147	-0.1527	0.0541	-0.14	1.4673
GB	QEI-Lu4-14847340	4	14847340	T/G	0.2711	0.0712	-0.0823	-0.0647	-0.1954	1.4673
ALL	QEI-Lu4-18279547	4	18279547	T/C	-0.0594	0.318	-0.0783	-0.2288	0.0485	1.092
GB	QEI-Lu4-18718734	4	18718734	A/G	-0.0554	-0.0282	0.2575	0.0573	-0.2311	0.2189
RGAB	QEI-Lu5-1569144	5	1569144	T/C	0.1117	0.0495	0.2558	-0.3248	-0.0922	27.3382
RGAB	QEI-Lu5-15543693	5	15543693	A/G	-0.1756	0.0573	0.2356	-0.0352	-0.0823	11.8765
ALL	QEI-Lu5-14899891	5	14899891	C/T	-0.4655	0.0127	-0.0834	0.1548	0.3814	2.6092
ALL	QEI-Lu6-2415869	6	2415869	C/T	-0.0777	-0.2641	0.0252	0.2356	0.0809	13.408
ALL	QEI-Lu6-598719	6	598719	C/T	-0.0846	0.0384	-0.1526	0.2327	-0.0339	7.6608
ALL	QEI-Lu6-16724077	6	16724077	G/A	0.165	0.0757	-0.2918	0.0019	0.0493	1.4022
ALL	QEI-Lu6-7645162	6	7645162	C/T	-0.3995	0.0235	-0.0123	0.1209	0.2674	0.8358
RGAB	QEI-Lu7-4573781	7	4573781	C/T	0.3066	-0.0683	-0.2685	0.0761	-0.0459	1.6535
ALL	QEI-Lu7-1243715	7	1243715	A/T	-0.0136	-0.0441	0.148	0.0223	-0.1126	0.743
ALL	QEI-Lu9-17104439	9	17104439	A/G	0.1756	0.0924	0.0343	-0.2684	-0.0339	11.5209
GB	QEI-Lu9-17104439	9	17104439	A/G	0.218	0.0768	0.0708	-0.2423	-0.1233	11.5209
ALL	QEI-Lu9-16678724	9	16678724	T/A	-0.0605	-0.231	0.1561	-0.01	0.1454	6.8411
ALL	QEI-Lu9-18007198	9	18007198	T/C	0.2279	-0.1473	-0.0521	0.0091	-0.0376	1.3166
ALL	QEI-Lu9-6186138	9	6186138	G/A	-0.1178	-0.3027	0.0586	0.2783	0.0836	0.3931
ALL	QEI-Lu10-1320454	10	1320454	C/T	0.1034	-0.2574	0.0309	0.0048	0.1182	4.0736
ALL	QEI-Lu10-7082764	10	7082764	A/G	-0.1351	0.0607	0.1479	0.0355	-0.1091	3.4005
GB	QEI-Lu10-15521984	10	15521984	G/A	0.1011	-0.3735	0.075	0.123	0.0744	1.2952
GB	QEI-Lu11-19819154	11	19819154	A/G	-0.371	0.1844	0.1182	-0.096	0.1643	5.0928
ALL	QEI-Lu12-9808175	12	9808175	A/T	-0.2639	0.1021	0.0839	0.0619	0.0161	14.0846
ALL	QEI-Lu12-6934394	12	6934394	G/A	-0.1504	-0.0959	0.1309	-0.0102	0.1257	2.2104
GB	QEI-Lu12-6971196	12	6971196	A/T	-0.2445	-0.0606	0.1761	0.0897	0.0393	1.0264
GB	QEI-Lu13-15732180	13	15732180	C/A	-0.0198	-0.0357	0.2099	-0.0767	-0.0777	6.171
RGAB	QEI-Lu13-4523811	13	4523811	A/G	-0.4069	-0.0585	0.1894	0.21	0.0659	4.8722
ALL	QEI-Lu13-14914793	13	14914793	G/A	0.0334	-0.4193	0.0619	-0.02	0.344	2.1118
GB	QEI-Lu13-14916909	13	14916909	C/A	-0.0733	-0.4582	-0.0772	0.2256	0.3831	2.0725
ALL	QEI-Lu13-9661425	13	9661425	A/G	0.12	0.2437	-0.0999	-0.166	-0.0979	0.4138
RGAB	QEI-Lu13-17674169	13	17674169	T/G	0.2996	-0.0361	-0.1331	-0.0836	-0.0469	0.336
RGAB	QEI-Lu14-2333894	14	2333894	C/A	-0.2565	0.1697	-0.0323	0.0451	0.074	6.0062
RGAB	QEI-Lu14-1935665	14	1935665	C/A	0.067	-0.2504	0.0457	0.1073	0.0304	2.8462
GB	QEI-Lu14-5809387	14	5809387	A/T	0.2171	-0.1939	-0.0233	-0.0597	0.0599	0.505
add*env : additive-by-environment interaction effffects. The numbers 1-5 represent 2012-2016 year.

## Sheet: Supplementary Table 6
Supplementary Table 6 | Candidate genes of QTN-by-environment interactions (QEIs) associated with flax pasmo resistance.
QEI NO.	Genotypic dataset	QEI	R2 (%)	Chromosome	Position	Distance (kb)	Start	End	Gene ID	Annotation
1	RGAB	QEI-Lu1-28308460	2.0767	1	28308460	0	28308139	28310947	Lus10018913	RLK
2	RGAB	QEI-Lu4-18277674	2.7178	4	18277674	0	18275442	18278553	Lus10029962	TM-CC
3	ALL	QEI-Lu4-18279547	1.092	4	18279547	0	18275442	18278553	Lus10029962	TM-CC
4	RGAB	QEI-Lu5-1569144	27.3382	5	1569144	0	1568734	1573096	Lus10004719	TNL
5	RGAB	QEI-Lu5-15543693	11.8765	5	15543693	0	15540245	15551520	Lus10024053	TM-CC
6	RGAB	QEI-Lu7-4573781	1.6535	7	4573781	0	4572684	4574663	Lus10040160	RLK
7	RGAB	QEI-Lu13-4523811	4.8722	13	4523811	0	4520377	4539065	Lus10019708	TNL
8	RGAB	QEI-Lu13-17674169	0.336	13	17674169	0	17673903	17677229	Lus10030730	RLK
9	RGAB	QEI-Lu14-2333894	6.0062	14	2333894	0	2332129	2336225	Lus10025565	TM-CC
10	RGAB	QEI-Lu14-1935665	2.8462	14	1935665	0	1934784	1937110	Lus10025492	RLK
